# Supplementary material for: Association between serum ferritin and mortality in patients with severe fever with thrombocytopenia syndrome: A retrospective cohort study
Source: PLoS Negl Trop Dis. 2025 May 22;19(5):e0013104. doi: 10.1371/journal.pntd.0013104 (PMC12129351; doi:10.1371/journal.pntd.0013104)
Supplement: S1 Data — (XLSX) [file pntd.0013104.s006.xlsx]

## Sheet: mydata
Survival outcome	Sex	Age	SFTSV RNA(lg)	Farmer	Diarrhea	Pancreatitis	Neurological symptom	Gastrointestinal bleeding	Pulmonary fungal infection	Bacteremia	Hypertension	Diabetes	Stroke	Body temperature	Respiratory rate	Heart rate	Systolic BP	Diastolic BP	White blood cell	Hemoglobin	Platelet	Glutamic oxaloacetic transaminase	Total bilirubin	Creatinine	Blood urea nitrogen	Lactic dehydrogenase	Creatine kinase	Creatine kinase MB	Prothrombin time	D-dimer	Thrombin time	Fibrinogen	Serum ferritin	Procalcitonin	C-reactive protein	Hospital stay
survival	female	69	5.63	yes	no	yes	no	yes	no	no	yes	no	no	36.3	17	80	104	57	5.76	102	28	88	6.8	82	6.43	408	331	25	12.2	4.52	29	1.8	3.83	0.269	3.7	18
survival	female	51	4.26	yes	no	yes	no	no	no	no	no	no	no	37.1	19	66	118	59	1.12	125	53	42	16.1	72	4.34	317	113	19	14.1	1.28	18.8	2.58	3.13	0.086	2.6	17
survival	male	56	4.82	yes	no	no	no	no	no	no	no	no	no	38.2	20	80	112	77	1.3	115	32	350	15.2	118	4.47	917	1095	47	11.6	11.13	55.6	1.8	4.54	0.121	6.5	11
survival	male	60	3	yes	yes	no	no	no	no	no	no	no	no	36.9	18	77	90	66	2.54	142	100	113	9.2	74	3.76	689	839	29	10.6	0.93	24	2.13	3.55	0.07	1.2	5
survival	male	76	3.92	yes	yes	no	no	yes	no	no	no	no	no	38.9	22	88	100	58	2.02	125	48	76	5.4	137	12	299	1182	49	11.4	5.65	19.2	2.2	3.1	0.363	5.3	53
survival	male	70	4.58	yes	no	yes	no	no	no	no	no	no	no	38.9	20	71	139	86	1.44	149	25	111	14.9	108	11.2	403	239	22	13.8	1.99	24.2	1.57	3.68	0.076	0.5	19
survival	male	64	6.34	yes	no	yes	no	no	yes	no	no	yes	no	37	20	100	131	90	1.77	162	23	1646	8.7	317	17.4	2224	43040	598	13.8	11.46	38.7	1.99	4.32	0.457	20.926	32
survival	female	71	5.79	yes	no	no	yes	yes	yes	no	yes	yes	no	37	19	76	123	60	2.09	118	74	42	4.1	70	5.34	254	111	13	12.9	2.55	21.5	3.05	3.79	0.13	19.8	15
survival	male	41	4.51	yes	no	no	no	no	no	no	no	no	no	36.6	20	92	109	72	2.26	147	91	221	10.8	76	5.6	328	106	26	15.7	1.11	21.6	1.99	3.48	0.273	16.1	9
survival	female	65	3.6	yes	yes	yes	no	no	no	no	no	no	no	37.9	20	55	113	59	0.9	133	61	130	5.1	76	5.2	310	273	23	11.9	2.4	21.1	2.08	3.22	0.293	0.7	13
survival	female	52	3	yes	yes	no	no	no	no	no	no	no	no	36.6	18	64	92	59	2.19	122	68	37	6.8	47	5.4	200	125	22	11.1	0.26	23.4	1.8	2.92	0.025	0.6	6
survival	male	72	3	yes	no	yes	no	no	no	no	no	no	no	36.9	19	72	108	70	3.71	121	52	351	13.4	92	5.76	817	830	47	10.7	1.59	24	2.89	3.95	0.196	8.6	7
survival	male	46	5.73	yes	yes	yes	no	no	yes	no	no	no	no	40	20	96	120	85	1.15	154	43	116	13.2	71	5.56	563	940	58	11.9	20.11	19	2.72	4.17	0.148	15.4	12
survival	male	61	4.82	yes	no	no	no	no	yes	no	no	no	no	36	18	63	95	58	2.52	125	102	78	14	48	4.66	228	71	27	12.3	0.56	18.5	4.41	2.66	0.715	119	8
survival	female	64	6.75	yes	yes	yes	yes	yes	yes	no	yes	yes	no	37.7	19	70	122	67	1.63	127	75	162	4.3	70	2	752	266	29	12.9	9.27	30.7	2.66	4.07	0.136	7.873	16
survival	male	69	3.9	yes	yes	yes	no	no	no	no	no	no	no	37.1	16	73	99	55	1.36	152	42	322	14.8	74	6.51	611	129	30	11	2.11	22.3	2.3	3.95	0.043	1.1	14
survival	male	71	4	yes	no	yes	no	no	no	no	no	no	no	37.4	18	95	60	85	2.16	155	30	545	21.5	100	5.88	762	7902	83	12.2	13.27	77.7	1.97	4.71	0.135	12.07	21
survival	female	65	3	yes	no	yes	no	no	no	no	no	no	no	38.2	20	115	112	62	4.43	92	46	88	15.2	111	7.44	656	1129	32	12.8	4.31	16.8	5.29	3.19	0.574	159.1	8
die	male	66	6	yes	no	yes	yes	no	yes	no	yes	no	yes	36.4	18	63	117	61	1.27	148	42	141	12	110	9.22	842	377	28	13.2	5.19	29.4	2.08	4.74	0.26	0.5	2
survival	female	69	5.62	yes	yes	no	yes	no	no	no	yes	no	no	36.4	20	94	111	60	3.17	111	36	37	11	93	4.47	311	172	9	11.1	2.68	20.6	2.5	3.67	0.432	9.1	17
survival	female	52	3.38	yes	no	yes	no	no	no	no	no	no	no	36.8	18	72	117	74	0.8	125	36	176	8.4	42	4.76	622	333	32	14	3.01	23.6	1.9	3.45	0.16005	0.6	12
survival	female	53	3.75	yes	yes	yes	no	no	no	no	no	no	no	37.3	19	71	76	45	0.77	120	44	66	12	21	5.52	429	179	21	11.7	10.48	22.1	2.18	3.71	0.126	2.2	13
survival	female	51	3	no	yes	no	no	no	no	no	no	no	no	36.5	19	78	119	79	1.51	140	29	779	7.1	48	2.87	670	559	35	10.1	1.71	23.3	2.43	3.65	0.204	0.3	11
survival	male	58	4.81	yes	yes	yes	no	no	no	no	yes	no	no	36.3	20	88	147	76	1.61	170	47	99	6.6	72	5.97	573	139	12	10.8	8.26	22.2	3.55	3.85	0.162	2	9
survival	male	73	4.2	no	yes	no	no	no	no	no	no	no	yes	36.5	18	74	118	80	1.11	165	40	137	12.5	80	7.96	305	145	33	11.4	0.93	24.3	2.07	3.48	0.205	0.5	10
survival	female	54	3	yes	no	no	no	no	no	no	yes	no	no	36.8	18	76	133	79	4.08	129	109	24	14.5	47	5.42	277	153	18	13.4	0.5	16.6	3.04	2.27	0.15214	0.6	6
die	male	70	4.58	yes	no	yes	yes	yes	yes	no	yes	no	yes	37.3	18	74	181	86	4.42	129	82	96	9.2	115	7.37	237	645	21	11.3	2.04	18.7	3.14	5.06	0.063	11.8	11
survival	male	70	3	yes	no	no	no	no	no	no	no	no	no	38.3	20	110	110	85	43.97	50	55	27	9.9	89	4.37	405	43	7	14.5	5.59	17	2.42	3.16	0.29	41.248	10
survival	female	79	5.6	no	no	yes	no	no	yes	no	no	no	no	38.6	20	71	142	83	0.72	118	44	77	4.9	77	2.67	328	315	16	11.1	4.63	24	2.39	3.42	0.27	1.9	18
survival	female	69	3.08	yes	no	yes	no	no	no	no	no	no	no	36	20	80	110	62	2.45	142	60	238	11.4	52	6.15	337	47	12	10.2	0.68	21.4	2.49	3.01	0.047	4.2	15
survival	female	60	4.2	yes	no	no	no	no	no	no	yes	no	no	38.7	18	87	100	72	1.22	81	68	76	7.5	101	6.06	354	443	17	13	1.82	21.5	2.15	2.5	0.166	2.6	14
survival	male	85	4.82	no	yes	yes	yes	no	yes	no	yes	no	yes	36	19	78	110	66	2.74	151	52	146	7.5	61	5.09	542	456	30	11.4	2.35	23.1	2.58	3.94	0.132	4.3	14
survival	male	54	5.78	yes	no	yes	no	no	no	no	no	no	no	36.8	18	58	76	52	1.71	136	45	248	12.4	113	6.52	599	2845	41	12.1	11.33	25.7	2.02	3.8	0.29	0.5	20
survival	male	52	3	no	no	no	no	no	no	no	no	no	no	36.5	20	80	96	70	3.63	144	96	86	4.9	71	4.7	372	372	36	11.6	0.77	19.4	3.21	3.18	0.02	0.5	9
die	male	72	6.3	yes	yes	yes	yes	no	no	no	yes	no	no	38.5	20	60	101	59	0.47	137	39	600	13.7	109	7.55	906	2077	70	11.5	11.37	35.4	1.98	4.47	1.22	6.7	4
survival	female	57	4.78	yes	yes	yes	no	no	no	no	no	no	no	36.5	19	100	89	55	3.49	123	133	44	6.4	87	4.7	245	68	5	11.2	2.14	19.9	3.09	3.29	0.193	23	17
survival	female	74	5.81	yes	yes	yes	yes	no	no	yes	yes	no	no	36.4	19	75	104	62	7.78	134	32	756	8.6	116	9.85	2125	918	46	9.5	1.37	120	1.77	4.65	0.34	16.1	19
survival	male	35	3	yes	yes	no	no	no	no	no	no	no	no	37.2	20	70	90	55	2.43	141	84	42	7.5	64	4.68	270	136	13	12.7	1.45	19.5	2.54	2.77	0.094	7	8
die	male	56	5.81	yes	no	yes	yes	no	yes	no	no	no	no	38.8	20	108	105	69	2.25	125	51	157	9.5	91	6.52	310	110	28	11	5.39	20.4	2.53	3.62	0.269	15.7	6
die	female	73	7.62	yes	yes	yes	yes	yes	yes	no	no	no	no	37.1	20	129	119	80	2.49	111	36	376	13.7	101	8.04	1614	589	47	13.2	2.83	80	1.92	4.46	2.3	32.9	4
survival	female	55	3	yes	yes	no	no	no	no	no	no	no	no	38.5	20	104	115	71	5.12	127	70	21	17.3	62	2.61	218	248	10	13.3	2.1	16.3	3.55	2.63	0.07	9.5	10
survival	male	74	7.81	yes	no	yes	yes	yes	yes	no	no	no	no	36.4	20	76	130	90	2	144	61	1273	10.1	103	8.88	5300	2929	100	12.2	13.45	106.6	2.49	5.09	0.711	166.6	33
survival	female	73	3.3	yes	no	yes	no	no	no	no	no	no	no	36.4	20	65	136	67	2.39	132	30	210	8.3	44	2.46	844	146	25	9.9	1.62	19.6	2.65	3.81	0.149	5.6	12
survival	male	80	3	yes	no	no	no	no	no	no	no	no	no	36.1	20	83	110	69	3.95	102	36	20	15.8	47	6.78	292	55	11	13.2	0.61	17.3	6.02	2.97	1.31	158.8	12
survival	female	64	3.9	yes	yes	no	no	no	no	no	no	no	no	36.7	18	68	144	87	1.99	122	94	68	6.4	62	4.66	305	80	9	12.3	2.46	18.7	3.39	3.37	0.072	0.5	8
survival	male	66	3.62	yes	no	no	no	no	no	no	no	no	no	36.1	18	76	83	63	4.79	120	59	246	15.2	38	3.86	374	380	22	11.6	0.52	21.1	2.95	4.38	0.048	3.3	14
survival	male	67	3.38	yes	yes	no	no	no	no	no	yes	no	no	38.6	19	92	138	84	4.41	165	54	153	7.1	67	6.93	415	129	18	9.8	1.92	21.7	2.66	3.6	0.083	1.8	13
survival	female	51	4.2	yes	no	yes	no	no	no	no	no	no	no	36.4	20	82	99	64	3.31	131	55	87	7.6	50	4.32	670	263	15	12	2.03	22.4	2.68	2.9	0.10085	0.5	11
survival	male	66	4.51	yes	yes	yes	no	yes	no	no	no	no	no	36.3	20	92	117	82	1.75	127	41	100	9.7	91	12.47	415	839	27	13.4	2.73	19.1	3.23	3.83	0.266	8.1	12
die	male	82	6.2	yes	no	yes	yes	no	yes	no	no	no	no	39.1	20	79	114	65	2.5	163	40	533	10.7	73	7.7	1295	700	58	11.8	42.19	33	2.1	4.75	1.10645	22.6	2
survival	female	49	4.92	yes	no	no	no	no	no	no	yes	no	no	36.3	19	66	75	47	2.01	156	87	72	7.6	138	7.82	474	361	17	9.6	2.08	22.7	2.81	3.09	0.085	0.8	9
survival	male	73	3	yes	no	no	no	no	no	no	no	no	no	36.7	20	69	84	59	2.87	109	65	46	7.6	73	10.74	319	150	23	10.6	0.81	20.5	2.71	2.01	0.125	3.4	13
die	female	70	4.15	yes	no	yes	yes	no	yes	no	yes	no	no	36.4	20	62	112	60	0.93	122	71	49	5.4	54	4.59	230	155	16	12.1	2.06	19.2	2.43	4.07	6.34	2.1	8
die	male	75	7.08	yes	yes	yes	yes	yes	yes	no	yes	no	no	38.6	20	81	130	81	1.91	126	37	417	11.7	80	8.52	655	486	28	12.5	8.22	33.6	2.17	4.67	0.2	11.2	6
die	male	74	5.38	no	no	yes	yes	yes	no	no	yes	no	no	36.3	19	77	124	59	1.52	123	27	1299	13.4	118	10.25	1182	645	34	12	7.58	56	2.22	4.62	0.131	2.1	5
survival	female	56	3.08	yes	yes	yes	no	no	no	no	no	no	no	36.2	20	91	94	70	3.32	133	88	109	11.2	41	1.85	407	127	14	10.3	0.68	21.4	2.73	3.23	0.042	0.8	14
survival	male	63	4.81	no	no	yes	no	no	no	no	no	no	no	38.5	19	93	132	62	1.58	139	99	217	9.4	82	5.95	399	1073	28	11.8	1.23	19.9	2.25	3.58	0.351	3.6	15
survival	female	40	4.15	yes	no	no	no	no	no	no	no	no	no	37.2	20	96	97	65	4.32	114	72	222	6.7	68	3.48	484	76	8	13	2.39	22	3.15	3.45	0.252	10.6	11
survival	female	70	5.75	yes	yes	yes	no	no	no	no	no	no	no	38.1	18	72	123	73	1.09	117	47	125	8	60	6.02	395	162	13	11	6.03	23.5	2.67	3.53	0.157	10.7	15
die	female	80	6.62	yes	yes	yes	yes	yes	no	no	no	no	no	36	20	94	112	65	4.08	113	37	242	8.2	121	11.97	1280	725	27	11.3	5.21	43.9	1.86	4.4	1.11	181.1	3
survival	female	76	6.51	no	yes	yes	yes	yes	no	no	no	no	no	37.3	20	84	117	80	4.15	133	61	507	7.5	106	8.51	2381	1325	51	13.1	1.04	40.5	2.53	4.27	0.842	12.2	14
survival	female	66	4.51	yes	no	no	no	no	no	no	no	no	no	37.9	20	89	102	72	1.73	115	48	80	6.3	100	7.66	304	95	11	11.4	6.08	17.9	2.93	3.58	0.307	1	25
survival	male	70	4.2	yes	no	yes	no	no	no	no	yes	no	no	36.5	16	60	98	65	0.97	129	41	244	8.6	110	11.37	382	894	20	11.1	6.15	48.6	1.98	3.7	0.49349	1.4	13
survival	female	75	4.81	yes	no	yes	no	no	no	no	no	no	no	36.6	19	69	86	59	5.95	125	55	158	2.2	83	5.69	628	737	31	10.6	9.21	55.7	1.7	3.74	0.46061	9.568	26
survival	female	69	6.08	yes	yes	no	no	no	no	no	no	no	no	37.3	20	60	107	72	7.18	132	41	503	4.4	57	3.93	1181	412	45	9.5	2.17	81.6	1.31	4.6	0.118	8	16
survival	female	66	5.79	yes	no	no	no	no	yes	no	no	no	no	36.5	20	109	89	54	8.98	119	36	91	16.6	217	20.55	511	177	24	12.5	22.04	18.7	1.74	3.65	8.59	182.6	18
survival	female	54	3.3	yes	no	yes	no	yes	no	yes	no	no	no	38	20	100	120	69	11.42	129	67	198	7.1	53	2.16	911	1786	34	9.6	0.87	28.3	3.12	3.95	0.271	6	16
survival	female	51	4.81	yes	no	yes	no	yes	no	no	no	no	no	38.4	18	71	117	70	1.66	110	69	136	14.2	60	3.49	452	2798	42	12.6	4.36	22.5	2.37	3.19	0.106	14.4	20
survival	female	53	5.53	yes	yes	no	no	no	no	no	no	no	no	36.8	18	62	77	56	5.74	131	54	341	29.8	54	3.17	720	744	34	11	1.08	33.1	1.4	4.13	0.195	1	12
survival	female	62	5.2	yes	yes	yes	no	no	no	no	no	no	no	36.7	17	66	95	62	1.14	103	27	687	9.6	83	5.26	1052	940	43	11	6.5014	35.6	2.71	4.29	0.245	11.9	10
survival	female	80	6.08	yes	yes	no	no	no	no	no	no	no	no	37.5	20	60	135	72	2.18	125	59	156	5.2	54	5.43	263	1456	41	14.3	1.72	21.9	2.15	3.04	0.088	5	24
survival	female	65	3	yes	yes	yes	no	no	no	no	yes	no	no	36.9	18	50	145	79	2.99	117	44	59	5.5	74	5	259	71	13	13.1	1.04	20.1	2.31	3.07	0.116	0.4	14
die	female	56	6.62	yes	yes	yes	yes	yes	yes	no	no	no	no	38.7	19	105	92	66	4.88	132	27	1344	6.2	122	8.95	3766	11100	325	12.7	12.37	120	1.69	5.17	3.98	13.3	3
survival	male	63	6.08	yes	no	yes	yes	no	yes	no	no	yes	no	37	20	76	92	63	1.52	146	30	155	7.9	103	6.52	556	134	18	11.8	2	29.7	1.95	3.9	0.183	18.7	19
survival	female	65	3	yes	yes	no	no	no	no	no	yes	no	no	36.3	20	80	103	60	2.53	124	30	75	12	69	2.93	394	429	23	11.5	2.48	23.1	2.28	3.51	0.114	2	13
survival	female	57	3	yes	no	yes	no	no	no	yes	no	no	no	36.8	18	69	97	61	1.1	128	107	57	8.4	83	5.4	209	88	15	12.1	1.53	20.2	2.26	2.79	0.075	1.1	11
survival	male	71	5.34	yes	no	no	no	no	no	no	no	no	no	37.3	19	73	133	102	1.53	127	30	200	10.7	94	8.02	536	232	29	12.8	11.12	49.6	1.34	4.3	0.421	4.3	13
survival	male	66	3	yes	yes	no	no	no	no	no	yes	no	no	36.7	20	80	130	78	6.81	158	92	69	16.1	50	4.55	302	124	17	13.1	0.3	18.7	3.56	2.91	0.023	8.3	5
survival	male	65	3	yes	no	no	no	no	no	no	no	no	no	36.6	18	52	94	57	2.05	154	99	68	5.4	95	4.4	227	173	25	9.7	0.93	20.6	2.52	2.9	0.05	0.5	5
survival	female	52	5.11	yes	yes	yes	no	no	no	yes	no	no	no	37.9	20	87	108	67	6.54	136	49	617	8.3	56	4.08	803	170	42	11.6	4.56	25	1.65	4.32	0.11	0.3	24
survival	female	55	3	yes	yes	yes	no	no	no	no	no	no	no	37	19	68	100	60	1.33	121	33	139	6	77	5.07	478	584	26	11.3	1.44	26.7	2.28	3.75	0.145	0.8	11
survival	female	49	3	yes	no	yes	no	no	no	no	yes	no	no	37.6	20	80	104	72	1.75	131	77	95	7	70	2.41	385	752	33	9.2	1.21	22.6	2.14	3.12	0.044	0.9	11
survival	female	73	3	yes	no	no	no	no	no	no	no	no	no	36.8	19	78	83	52	3.67	136	42	136	3.2	61	5.59	469	300	45	11.1	2.02	21.3	2.85	3.9	0.054	3.6	10
die	female	72	5.78	yes	no	yes	yes	yes	no	no	yes	no	no	37.6	20	83	120	71	7.66	115	18	84	5	116	6.36	527	188	23	11	7	26.9	2.12	3.53	2.57	14.9	4
die	female	57	5.78	yes	yes	yes	yes	yes	yes	no	no	no	no	39.8	20	100	110	62	1.53	115	39	220	16.8	88	6.52	556	557	35	11.5	2.16	24.2	1.69	3.98	0.565	6.1	6
survival	female	68	3	yes	no	yes	no	no	no	no	no	no	no	38.3	18	77	94	63	2.07	116	133	34	7.6	90	6.53	212	105	9	11.6	1.67	19.5	2.45	3.41	0.085	7.3	15
die	female	55	6.6	yes	no	no	yes	no	no	yes	no	no	no	37.5	18	62	132	86	0.97	127	43	174	7.9	55	4.81	870	413	30	23.3	80	120	0.66	4.27	0.125	6.1	5
die	male	54	6.08	yes	no	yes	yes	yes	no	no	no	no	no	38.1	18	80	100	67	1.39	154	30	812	8	183	16.85	1208	5870	21	12.4	8.84	40	2.26	4.61	0.268	4.1	2
survival	male	55	3.68	yes	yes	no	no	no	no	no	yes	no	no	36.4	19	52	113	72	2.66	163	90	57	3.9	127	8.95	171	87	27	11.3	0.79	19.1	2.33	2.72	0.057	0.5	7
die	female	74	6.92	no	yes	yes	yes	no	yes	no	yes	no	no	36.6	19	87	126	71	3.88	135	75	113	6.4	36	3.14	1638	2328	64	15	8.28	23	1.73	3.98	0.059	10.3	10
survival	female	68	4.2	no	yes	yes	no	no	no	no	no	no	no	37.7	20	80	105	59	1.17	116	55	83	6.3	82	4.53	344	137	15	10.4	2.1	19.8	2.36	3.02	0.092	0.5	12
die	female	65	6.45	yes	yes	no	yes	yes	yes	no	yes	no	no	37.3	20	89	100	55	0.39	75	90	49	6	55	3.02	279	221	12	10.2	1.05	17	3.06	3.16	0.082	38.9	5
survival	male	72	5.81	yes	yes	yes	yes	no	yes	no	yes	no	no	36.4	20	90	105	70	3.02	122	30	205	9.3	85	7.35	566	484	30	10.9	13.08	32.9	2.39	2.94	0.215	2.6	13
survival	male	60	4.51	no	no	no	no	no	no	no	no	no	no	38.5	20	98	135	78	1.62	127	78	30	8.6	89	8.07	127	104	17	9.9	1.26	19.2	2.67	2.92	0.113	3.1	13
survival	female	53	3.62	no	yes	yes	no	no	no	no	no	yes	no	37	18	56	95	64	2.16	148	30	163	1.4	63	5.98	643	356	31	10.1	1.15	27.7	2.17	3.61	0.142	0.5	13
survival	female	68	4.26	yes	yes	no	no	no	no	no	no	no	no	36.4	20	82	114	63	2.63	118	111	34	7.1	43	5.25	200	91	20	9.5	0.71	18.6	3.06	2.84	0.062	3	7
survival	female	73	5.62	yes	no	yes	no	no	no	no	yes	no	yes	36.3	16	78	98	62	1.11	105	51	138	11.1	52	4.8	547	450	25	10.5	2.68	21.4	3.16	3.96	0.03	1.2	24
survival	male	76	6.3	yes	no	no	no	no	yes	no	yes	no	yes	37.5	20	60	136	73	2.18	150	38	401	10.7	58	5.34	681	1662	36	11.1	2.26	26.9	1.86	3.98	0.087	3.9	13
survival	female	66	3.9	yes	no	yes	yes	yes	no	no	yes	no	no	36.6	18	70	104	67	1.47	102	19	359	5.9	50	4.71	945	689	32	11.4	2.95	35.8	1.96	2.94	0.216	0.7	14
survival	female	71	7.48	yes	yes	no	no	no	yes	no	yes	no	no	36.6	18	67	132	72	1.25	132	41	916	5.3	73	8.17	979	221	44	10.6	4.78	27.3	1.53	4.13	0.172	4.6	23
die	female	83	6.08	yes	no	yes	no	yes	yes	no	yes	no	no	36.6	18	79	123	73	2.39	86	40	465	9.9	142	15.48	933	2014	60	12.5	21.72	68.6	1.06	4.53	0.672	5.6	7
survival	female	57	3.68	no	yes	no	no	no	no	no	yes	no	no	36.3	20	87	108	77	1.78	139	83	56	10.6	57	8.44	358	66	16	9.4	0.49	18.2	2.73	3.04	0.023	0.5	10
survival	male	71	4.81	yes	no	yes	no	no	no	no	yes	no	no	38.2	19	70	104	60	1.34	126	50	430	8.6	75	6.36	895	2271	55	11.3	1.93	28.3	1.91	4.14	0.197	5.1	11
survival	female	68	3.62	yes	no	no	no	no	no	no	no	no	no	36.9	18	76	78	48	8.36	120	65	68	5.6	61	2.12	458	341	25	9.1	0.77	20.6	2.36	3.03	0.123	0.5	8
die	male	86	6.2	no	no	yes	yes	yes	no	no	yes	no	yes	37	20	89	134	89	14.16	163	80	246	20.2	190	14.73	810	880	50	12.1	2.43	25.7	2.27	3.47	0.057	9.1	5
die	female	70	7.56	yes	no	yes	yes	yes	yes	no	no	no	no	36.7	18	94	142	64	1.74	126	30	3428	28.4	314	28.3	3019	1632	71	12.4	6.63	52.4	2.07	4.73	2.93854	3.1	1
die	male	67	6.9	yes	no	yes	yes	yes	yes	yes	yes	no	no	36.3	20	88	88	59	2.32	134	30	1258	7	153	11.77	2015	9158	175	10.8	18.56	46.8	2.13	4.65	0.937	35.5	24
die	female	68	6.08	no	yes	yes	yes	no	no	no	no	no	no	39	20	88	114	73	2.68	128	75	85	7.4	107	12.05	413	405	39	11.1	2.59	20.4	3.01	3.67	0.405	0.5	6
survival	female	53	5.41	no	no	yes	no	yes	yes	no	no	no	no	37	20	110	89	59	2.28	87	33	267	4.8	126	10.78	537	1079	24	11.6	6.36	20	2.24	3.62	0.461	27.751	29
survival	female	58	3.68	no	no	no	no	no	no	no	no	no	no	38.7	20	100	110	77	2.25	128	66	22	9	43	5.13	184	82	10	11.9	0.8	18.8	3.4	2.5	0.076	2.9	8
survival	female	67	4.2	yes	yes	no	no	no	no	yes	no	no	no	36	20	105	105	76	4.54	145	104	66	13.7	59	6.49	455	434	20	9.8	0.52	20.3	2.39	3.48	0.066	0.5	9
survival	female	77	4.2	yes	no	no	no	no	no	no	no	no	no	37.8	20	89	114	65	0.86	121	33	99	12.9	65	7.15	335	282	11	11	1.96	20.4	2.49	3.25	0.074	3.4	11
survival	male	73	4.81	yes	no	no	no	yes	no	no	yes	no	no	36.4	18	54	106	61	4.02	149	54	254	10.2	70	11.4	409	161	43	9.7	0.49	20.9	2.81	3.51	0.094	4.1	11
survival	male	66	4.51	yes	no	yes	no	no	no	no	no	no	no	36.6	19	79	74	59	1.77	139	18	1666	9.1	135	14.58	1893	791	48	9.9	2.18	87.8	1.77	4.7	1.42	15.112	13
survival	male	72	4.51	yes	yes	no	yes	yes	no	no	yes	no	no	39.1	19	87	104	64	1.68	125	45	336	8.9	137	14.47	504	166	21	12.3	1.51	23.3	2.81	3.91	0.64498	2.6	28
survival	female	60	5.34	yes	no	yes	no	no	yes	no	yes	no	no	39.2	20	88	94	75	1.58	137	104	29	10.1	50	5.22	192	102	15	11	3.09	19.3	2.81	3.29	0.153	0.1	16
survival	female	67	4.81	yes	yes	yes	yes	no	no	yes	no	yes	no	36.6	18	72	98	60	1.3	131	40	136	15.5	119	11.79	536	423	14	10.5	7	24.9	1.68	3.72	0.203	2.6	10
die	female	80	6.93	no	yes	no	yes	no	yes	no	yes	no	yes	38.5	19	76	142	69	1.39	133	56	365	9.9	70	6.4	807	373	22	11.7	22.11	26.8	1.88	4.69	0.099	14.257	3
die	female	88	5.26	no	no	yes	no	yes	no	no	no	no	no	36.4	18	57	133	88	6.93	142	32	476	15.8	147	16.07	1154	645	38	10.2	8.93	27.5	2.02	3.84	0.096	0.7	9
survival	male	64	3.89	yes	no	no	no	no	no	no	yes	no	no	37.4	18	68	134	69	1.42	120	17	115	17.8	98	13.05	401	194	23	12.3	7.52	22.2	3.09	3.68	0.289	7.086	9
survival	male	48	4.51	yes	no	yes	no	no	no	no	no	no	no	37.1	20	65	110	52	4.05	132	47	134	6.7	114	6.11	860	1032	32	10.8	1.45	19.8	2.36	3.76	0.311	19.9	17
survival	female	64	3.93	yes	yes	no	no	no	no	no	yes	no	no	37.3	18	78	125	70	2.22	128	205	78	9.3	109	11	334	325	18	12.1	1.46	20	2.53	3.35	0.171	0.5	5
survival	female	74	3.91	yes	no	yes	no	no	no	no	no	no	no	37.1	18	67	127	74	1.48	115	57	78	44.3	49	3.03	285	99	16	10.1	0.46	19.4	2.49	3.17	0.02	0.5	7
die	male	58	6.45	yes	yes	yes	yes	yes	yes	no	yes	no	yes	36.8	20	100	115	78	3.41	160	41	725	11.7	390	23.93	2565	2887	111	13.2	39.65	133.9	2.81	4.88	2.26	29.684	2
survival	female	63	3.41	no	yes	no	no	no	no	no	no	no	no	36	19	76	90	59	2.13	124	42	155	5.7	56	3.71	269	217	18	11.2	1.14	22.5	2.46	3.51	0.093	4	14
survival	female	75	5.93	yes	no	yes	yes	no	no	no	no	no	no	38.3	18	84	115	56	1.13	117	35	121	7.6	53	5.63	330	174	16	11	3.75	18.7	2.55	3.17	0.034	1.7	19
survival	female	52	3.38	yes	no	no	no	no	no	no	yes	no	no	36.6	18	90	128	79	0.7	115	73	29	6.4	66	4.31	77	53	8	12.6	0.96	17.3	3.09	2.65	0.053	26.9	11
survival	male	80	4.51	yes	no	no	no	no	no	no	no	no	no	37.3	20	94	100	76	2.54	147	68	48	6.5	128	9.55	250	102	16	11.3	1.24	19.8	2.39	3.13	0.088	3.2	14
survival	female	61	3.61	yes	no	no	no	no	no	no	no	no	no	38.2	19	91	99	66	1.87	122	90	89	6.2	67	6	255	106	8	11	2.2	20.7	3.14	3.23	0.109	0.5	12
die	male	85	6.51	no	no	yes	yes	no	no	no	no	no	no	37.4	17	88	102	71	2.39	152	54	563	17	120	15.3	587	522	27	12.1	2.46	22.4	2.74	4.18	0.175	11.7	2
survival	male	71	5.38	yes	yes	yes	no	yes	no	no	no	no	yes	36.2	20	85	174	61	2.06	134	30	60	5.7	136	9.63	223	117	9	11.7	0.88	20.2	2.82	3.15	0.123	2.7	12
survival	male	71	3	no	yes	yes	no	yes	no	no	yes	no	no	36	18	36	134	71	1.55	136	64	152	14	109	10.47	410	650	20	14.3	2.91	20.6	2.43	3.63	0.337	0.5	11
die	female	75	7.56	yes	yes	no	no	no	no	no	no	no	no	36.6	17	59	139	58	4.05	128	27	741	9.3	61	5.67	2640	1503	56	13.3	7.12	120	1.78	4.77	0.204	5	1
survival	male	74	3	yes	no	no	no	no	no	no	no	yes	yes	36.5	19	80	103	63	5.54	121	58	415	6.3	87	9.74	996	197	27	12.3	11.07	42.8	1	4.19	0.724	22.1	11
survival	male	69	3	yes	no	no	no	no	no	no	no	no	no	36.7	18	72	91	59	8.56	140	121	61	6.3	69	6.49	347	72	8	13.1	6.3	17	3.44	2.61	0.262	36.3	5
survival	female	52	5.51	no	yes	no	no	no	no	no	no	no	no	36.2	17	72	113	76	2.33	132	64	83	8.1	119	6.36	529	124	29	9.9	10.25	21	2.61	3.47	0.05	0.5	13
survival	female	63	6.92	yes	no	no	no	no	yes	no	no	no	yes	36.6	18	64	121	74	3.41	124	41	90	20.4	38	6.42	863	158	20	13.6	1.69	27.4	1.91	3.81	0.22	2.8	12
survival	male	58	5.92	no	no	no	no	no	no	no	no	yes	no	38	19	83	141	74	1.86	125	63	76	16.1	55	6.57	549	490	24	9.8	5.64	22.8	1.77	3.64	0.05	0.5	12
survival	female	56	5.68	no	no	no	no	no	no	no	no	no	no	38	18	88	107	76	2.88	140	81	42	5.9	99	5.36	267	97	12	9.7	0.58	18.9	2.97	2.53	0.13	2.5	13
survival	female	74	7.81	yes	no	yes	no	no	no	no	no	no	no	36.7	18	66	139	70	1.01	133	92	112	6.4	83	9.03	389	146	11	9.8	3.16	32.3	2.24	3.68	0.08	0.5	18
survival	male	70	5.92	yes	no	no	no	no	no	no	yes	no	no	37	18	69	117	76	2.52	132	107	66	10.6	72	7.2	325	313	19	9.5	2.19	20.7	2.13	3.29	0.05	0.5	16
die	male	84	7.08	yes	yes	yes	yes	yes	yes	no	yes	no	no	36.4	20	78	136	79	1.72	159	30	231	16.4	136	18.59	561	1428	35	13.4	14.27	37.6	1.74	3.92	2.99	56.7	3
survival	male	73	6.56	no	yes	yes	no	no	yes	no	no	no	no	36	20	93	123	88	1.64	164	37	714	10.8	88	8.4	989	981	84	11.136	6.5616	32.626	2.1436	3.75	0.09	3.9	12
die	female	74	6.2	yes	yes	no	yes	yes	yes	no	yes	no	yes	38	19	69	146	88	2.52	113	32	151	7.6	136	9.01	536	568	32	11.2	15.68	34.7	2.09	4.07	1.25	9.6	3
survival	male	68	7.56	yes	yes	yes	yes	no	yes	no	no	no	no	38.4	19	81	112	67	1.77	165	30	1073	8.3	302	16.39	2425	2200	99	11.8	80	160	1.62	5.3	22.76	11.6	20
survival	female	80	4.51	no	no	yes	no	yes	yes	yes	yes	no	no	38.7	20	84	133	74	2.47	115	105	29	5.7	107	11.72	224	79	15	9.8	0.47	19.3	3.25	2.33	0.08	0.5	24
die	male	76	5.62	yes	no	yes	yes	yes	yes	no	no	no	no	38.4	19	87	137	88	1.81	123	72	75	13.6	118	10	274	137	9	11.1	4.11	20.2	3.12	3	0.09	0.5	5
survival	female	70	5.58	yes	yes	no	no	no	no	no	yes	yes	no	38	19	71	125	71	1.73	127	65	38	7.4	75	6.09	233	169	38	10.4	5.93	19.6	2.72	2.58	0.1	0.6	15
survival	female	62	4.2	yes	yes	no	no	no	no	no	no	no	no	36.3	20	85	138	81	3.02	112	70	56	5.7	58	5.23	253	88	17	11.5	1.33	17.5	3.4	2.76	0.05	4.7	9
survival	male	41	6.81	yes	yes	yes	no	no	yes	no	no	no	no	38.2	18	76	110	72	1.77	146	72	198	13.2	76	4.81	1577	2860	99	12.3	10.71	19.6	2.8	4.23	0.29	4	13
survival	female	79	5.08	no	no	yes	no	no	no	no	yes	yes	no	38.3	19	81	108	61	2.98	105	63	58	8.6	84	7.75	315	410	20	9.8	1.71	19.4	2.13	3.09	0.07	5.5	11
die	female	70	7.51	yes	yes	yes	yes	yes	yes	no	no	yes	no	36.8	18	54	110	62	1.36	122	53	309	6.2	97	13.41	575	142	18	12.3	4.47	23.2	2.47	3.58	0.22	0.5	7
die	male	75	6.2	yes	no	no	yes	no	no	no	no	no	no	36.9	19	73	112	67	0.95	128	75	93	9	68	6.14	815	558	48	11.297	5.1248	22.121	2.2841	3.37	0.17	0.5	7
survival	male	71	6.53	yes	yes	yes	yes	yes	no	no	yes	no	no	36.3	19	86	140	68	5.64	81	25	382	8.1	60	7.97	1620	2223	249	10.2	2.43	105	1.54	3.92	0.56	11.8	8
survival	male	80	6.53	yes	no	yes	yes	yes	no	no	no	no	no	36.1	16	71	110	70	2.92	154	34	769	9.5	107	10.61	1310	2122	97	9.9	4.32	39.7	1.97	3.16	0.3	1.5	18
survival	male	59	4.56	yes	yes	no	no	no	no	no	no	no	no	37.5	16	74	114	79	1.48	167	60	290	11.1	88	6.5	662	2068	99	10.2	5.51	29.4	1.82	3.54	0.05	0.5	9
survival	female	51	4.51	yes	no	no	no	no	no	no	no	no	no	37	20	86	116	70	1.4	132	69	41	9.3	52	6.4	276	227	18	9.9	0.47	19.5	2.46	2.61	0.15	2.8	8
survival	female	63	4.26	yes	yes	yes	no	no	yes	no	no	no	no	36.3	18	74	116	81	1.17	149	40	245	7.1	45	4	914	757	34	9.4	6.17	32.2	1.64	4.14	0.2	0.5	18
die	female	75	4.58	yes	no	no	yes	yes	yes	yes	no	no	no	38.4	20	96	119	71	1.15	131	79	41	8.6	80	7.62	291	185	12	9.5	0.95	18	2.61	3.73	10.59	84.5	6
survival	male	80	5.08	yes	no	yes	no	no	no	no	yes	no	no	36	18	66	123	73	8.21	153	85	112	9.3	92	6.92	402	106	18	10.4	2.26	22.4	2.42	3.16	0.09	0.5	14
survival	female	74	6.56	yes	yes	yes	no	no	no	no	yes	yes	no	36.5	20	80	118	71	2.3	125	32	86	10.4	52	3.39	405	101	31	10.1	2.92	20.5	1.91	3.52	0.08	1	15
survival	female	73	6.86	yes	yes	no	no	no	no	no	no	no	no	36.8	19	75	150	76	7.54	139	70	248	10.8	38	3.48	493	133	19	12.3	6.25	20.5	2.12	3.69	0.08	0.5	15
survival	male	58	5.26	yes	yes	no	no	no	no	no	no	no	no	36.1	19	61	97	68	2.53	162	60	92	14	91	9.34	597	701	37	9.4	8.49	21.1	2.61	3.74	0.12	0.5	13
die	male	83	7.51	no	no	yes	yes	yes	no	no	no	no	no	36.6	20	100	141	76	2.88	152	53	1229	16	133	20.92	1323	274	39	10.6	5.98	38	2.81	4.26	0.56	2.6	1
survival	female	77	5.86	yes	yes	yes	no	no	no	no	no	no	no	39.4	20	103	142	64	1.31	120	61	66	6.3	68	6.46	351	93	18	10.8	5.13	22.2	1.8	3.76	0.16	0.8	22
die	male	73	8.2	yes	no	yes	yes	yes	yes	no	yes	no	no	38	19	97	92	61	1.47	128	24	1787	11.1	156	15.15	2106	1276	88	10.9	7.25	115.2	2.57	4.54	0.61	3.8	3
survival	male	73	3.92	yes	no	no	no	no	no	no	no	yes	no	36.6	18	70	128	85	4.51	137	70	118	11.1	57	5.29	386	233	29	8.3	1.23	17.6	1.76	3.47	0.11	0.5	8
survival	female	65	7.51	yes	no	yes	no	no	no	no	no	no	no	36.4	20	82	97	65	3.31	133	62	778	7.8	74	11.11	1443	347	63	10.3	6.61	30.6	2.29	4.17	0.37	7.2	13
survival	male	60	5.81	yes	yes	yes	yes	no	no	no	no	no	no	38.1	18	74	108	70	1.51	152	39	625	15.3	140	11.1	1529	20165	409	11.423	7.3252	35.147	2.2141	3.87	0.88	0.5	13
survival	female	72	3.08	yes	yes	no	no	no	no	no	no	no	no	36.8	19	67	102	68	1.75	123	55	61	8	54	6.05	341	222	18	10.3	2.02	20.8	2.49	3.17	0.05	0.5	10
survival	female	55	3.08	no	no	no	no	no	no	no	no	no	no	38	18	58	103	68	1.39	87	73	145	9.9	58	6.4	506	250	12	12.5	2.58	19.2	2.69	3.62	0.05	1	14
die	male	80	7.2	no	yes	yes	yes	yes	yes	no	no	no	no	37.5	20	138	123	89	6.44	119	30	1852	21.9	154	29.07	3455	1979	85	13.9	13.25	67.6	1.31	3.88	2.64	57.7	7
survival	female	75	4.51	yes	no	no	no	no	no	no	no	no	no	38.4	19	85	94	62	1.24	110	83	50	10	72	8.46	236	355	19	10.6	2.12	19.7	2.55	2.46	0.06	0.5	13
survival	female	73	5.64	yes	yes	no	no	no	no	no	no	no	no	37.2	20	79	143	83	8.41	128	51	133	4.2	44	3.94	810	727	40	10	0.83	21.5	2.78	3.23	0.05	0.5	8
survival	female	59	5.56	yes	yes	yes	no	no	no	no	no	no	no	37.1	18	68	112	58	1.58	154	55	1271	6.2	60	5.82	1491	5222	100	9.8	9.27	40.5	1.64	3.93	0.1	0.7	10
survival	male	80	5.38	yes	no	yes	yes	no	no	no	no	no	no	36.9	19	74	129	79	6.1	79	30	312	8.9	85	5.99	2555	409	48	13	3.42	51.2	2.39	3.02	0.05	1.9	11
survival	male	80	5.34	yes	no	no	yes	yes	yes	no	no	no	no	36.8	20	72	93	58	1.6	119	33	401	8.2	128	14.53	1086	578	32	9.3	4.82	28.7	1.23	3.71	0.31	29.8	17
survival	female	65	6.08	yes	no	yes	no	no	no	no	yes	no	yes	38	20	68	122	79	3.07	142	121	282	7.2	46	4.35	688	2860	101	9.5	4.42	23.3	2.02	3.6	0.05	0.5	12
survival	female	51	5.62	yes	yes	no	no	no	no	no	no	yes	no	36.8	17	73	113	73	1.36	139	50	323	8.7	107	8.04	1040	5772	65	9.8	11.1	24.4	1.98	4.27	0.19	0.5	9
survival	female	70	5.68	yes	no	yes	no	no	no	no	no	yes	no	36.4	18	87	114	90	7.55	132	11	683	15.1	72	9.42	1197	290	32	10.7	5.9174	28.8	2.61	4.05	1.10204	8.5	11
survival	female	53	5.38	no	yes	no	no	no	no	no	no	no	no	36.6	17	79	111	70	1.13	118	83	56	6.6	68	4.46	302	83	13	10.8	3.07	18.1	2.61	2.69	0.13	1.9	12
survival	male	65	5.92	no	yes	no	no	no	no	no	no	no	no	38.5	18	94	128	78	1.94	155	59	84	10.8	83	8.42	308	162	22	12.7	1.64	20.6	2.05	3.01	0.19	5.7	16
survival	male	65	5.64	yes	no	yes	no	yes	yes	no	no	no	no	36.8	20	100	106	99	10.02	133	24	277	7.2	325	20.5	1267	1224	69	10.2	3.71	36.5	1.9	4.28	0.92	2.6	35
survival	male	56	5.91	no	yes	no	no	no	no	no	no	no	no	38	18	89	94	64	1.38	149	36	122	9.1	80	10.32	687	2131	80	10.7	6.53	19.9	2.25	3.81	0.15	4.7	10
survival	male	70	5.91	yes	no	no	no	no	no	no	no	no	no	38	18	79	105	64	0.56	143	26	63	7.7	86	11.2	343	115	14	11.1	1.04	19.8	1.94	3.97	0.34	0.5	17
survival	female	59	6.2	yes	no	no	yes	no	no	no	no	no	no	37.9	18	72	108	62	1.47	152	58	174	9.2	78	13.6	926	1157	46	9.9	4.55	22.8	2.53	3.78	0.44	5.8	18
survival	female	59	3.2	yes	no	no	no	no	no	no	yes	no	no	36.8	19	78	121	78	5.84	133	157	174	9.3	38	7	416	89	17	10.3	0.35	21.7	2.43	2.9	0.05	0.5	7
survival	male	69	8.2	yes	no	yes	yes	yes	no	yes	yes	no	no	36.8	18	87	130	76	2.19	148	33	386	7.6	49	6.42	1273	1001	62	9.8	9.62	19.1	1.22	4.57	0.26	6	37
die	male	66	8.26	no	yes	yes	yes	yes	yes	no	yes	no	yes	38.3	18	97	143	60	3.06	156	127	179	9	138	11.85	374	230	22	11.5	2.67	33	3.39	4.99	0.2	5.7	6
die	male	73	6.88	yes	yes	yes	yes	yes	yes	no	yes	no	no	38	18	81	157	95	1.46	129	30	439	12.9	118	11.65	1302	2297	66	15	10.79	120	1.55	3.87	1.21837	6.5	9
die	male	67	6.68	yes	no	yes	yes	no	yes	no	yes	yes	yes	39	20	116	127	86	1.59	147	46	250	8.5	138	14.29	884	1595	36	9.8	7.28	28.1	2.64	4.12	1.01	20.8	12
die	female	75	5.6	yes	yes	yes	yes	yes	yes	no	yes	no	yes	38.4	18	68	133	67	2.05	125	63	49	10	80	6.37	263	69	14	19.7	6.65	22.1	1.07	3.03	0.1	4.8	12
survival	female	78	4.26	yes	no	no	no	no	no	no	yes	no	no	36.2	18	61	127	59	2.08	99	68	165	8.9	68	9.9	406	187	11	8.5	0.57	20.1	2.81	3.64	0.05	0.5	6
survival	male	53	7.2	no	no	no	no	no	yes	no	no	no	no	37.5	20	81	128	72	3.58	156	26	314	13.2	73	6.13	1487	1245	61	9.2	1.62	28.7	1.5	3.98	0.09	0.5	13
survival	male	73	6.56	yes	yes	yes	no	no	no	no	no	no	no	36	20	93	123	88	1.64	164	37	714	10.8	88	8.4	989	918	84	11.205	6.084	32.238	2.1297	3.75	0.09	3.9	12
survival	male	82	5.92	yes	yes	no	no	yes	no	no	yes	yes	no	37.7	19	71	120	71	6.67	131	17	274	19.2	200	20.18	1154	782	30	10.8	6.46	62.5	2.5	4.6	1.85	22.3	11
survival	female	59	5.58	yes	yes	no	no	no	no	no	no	no	no	38.5	18	90	122	71	1.36	136	58	101	6.5	77	7.83	419	382	24	11.404	3.3275	20.625	2.4055	3.49	0.14	9.9	12
survival	female	81	5.41	no	no	no	no	no	yes	no	yes	no	no	38	20	87	128	68	2.32	140	72	320	10.2	107	11.87	1018	984	81	10.8	4.82	29.6	2.08	3.26	0.3	14.8	16
survival	female	80	6.56	no	no	no	no	no	no	no	yes	no	no	37	20	65	116	67	1.79	105	45	117	8.2	50	7.36	534	131	29	11.5	0.99	25.6	1.72	3.67	0.05	1.2	9
survival	female	80	4.26	no	no	no	no	no	yes	no	yes	no	no	36.1	20	48	111	82	6.19	162	54	126	11.2	70	15.9	509	64	26	13.8	1.04	24.1	2.16	3.57	0.27	0.5	16
survival	male	58	5.62	yes	no	yes	no	no	no	no	no	no	no	38.7	20	84	82	47	2.31	121	67	100	13.5	52	4.92	372	135	18	13.9	5.9	17.9	2.25	3.11	0.05	0.5	14
survival	female	46	5.78	yes	no	yes	no	no	no	no	no	no	no	36	20	86	96	63	4.38	126	58	148	11	16	3.24	630	320	11	14.2	1.32	21.3	2.28	3.73	0.11	3.6	17
survival	female	60	6.81	yes	no	no	no	no	no	no	no	no	no	37.8	18	92	119	84	1.34	145	83	222	13	63	5.2	562	341	27	12.3	4.49	19.4	2.46	3.68	0.05	0.5	12
survival	female	69	4.83	yes	yes	no	no	no	no	no	no	no	no	36.4	19	65	124	67	1.03	124	112	155	8.8	51	3.98	297	50	27	12.3	1.17	17.6	2.11	3.22	0.05	0.5	12
survival	female	68	5.92	yes	yes	yes	no	no	no	no	no	no	no	38.8	20	93	105	75	4.31	125	43	66	11.2	99	10.37	417	340	20	13.7	1.84	19.5	4.59	4.9	0.37	9.1	17
survival	female	67	6.58	yes	yes	yes	yes	yes	yes	yes	no	yes	no	40	20	73	80	39	0.52	100	92	457	7.7	105	8.82	650	2881	27	14.8	16.05	24.4	1.72	3.72	0.28	1.5	44
die	female	79	6.88	yes	yes	yes	yes	no	yes	no	yes	no	no	36.4	17	65	101	54	1.07	153	22	244	7.5	85	16.72	566	134	26	13.6	2.96	25.3	1.74	3.7	0.3	7.5	5
survival	female	67	3	yes	no	no	no	no	no	yes	no	no	no	38.3	20	98	127	69	5.91	113	89	43	13.4	76	6.51	373	100	13	12.3	3.06	15.2	3.94	2.81	1.29	35.7	9
survival	female	60	6.2	yes	yes	no	yes	yes	no	no	no	no	no	36.3	18	72	112	65	1.7	135	51	220	9.2	55	3.14	752	624	30	14.4	20.92	30.4	2.08	4.04	0.05	0.5	13
die	male	74	6.51	yes	yes	yes	yes	yes	yes	no	no	no	no	38.3	20	77	144	84	2.61	124	54	268	9.4	105	11.09	629	382	42	13.7	21.3	25.8	1.82	3.68	0.09	0.5	5
survival	female	56	6.92	no	yes	yes	no	yes	no	no	no	no	no	36.6	18	65	102	58	0.89	128	47	67	9.1	41	5.19	452	175	21	13.3	3.61	22.4	2.38	3.45	0.17	0.9	14
die	female	73	9.56	yes	yes	yes	yes	yes	yes	yes	no	yes	yes	36.6	20	109	134	97	3.14	124	62	830	11	164	13.28	2479	1216	122	14.1	41.59	51.8	2.53	4.55	3.18	36.3	2
survival	female	60	5.66	yes	no	yes	no	no	no	no	yes	no	no	36.2	18	78	98	58	1.32	121	53	104	11.3	71	7.16	401	401	25	11.4	2.46	18.7	2.42	3.13	0.1	2.5	18
survival	male	71	7.26	yes	no	yes	no	yes	no	no	no	no	no	38	20	67	126	81	3.24	133	48	156	10.1	62	5.3	524	164	30	12.6	19.74	24.2	2.53	3.74	0.27	5.7	19
die	male	73	8.38	yes	yes	yes	yes	yes	yes	yes	yes	no	no	37.5	20	99	131	76	2.32	152	30	508	10.3	81	10.88	1223	1210	49	10.7	3.46	121.4	1.84	4.41	0.05	0.5	5
survival	male	75	4.2	yes	no	no	no	no	no	no	no	no	no	37.4	20	72	123	68	1.58	139	70	55	15.9	78	8.23	273	137	20	12.3	0.91	19.3	2.8	2.94	0.05	0.9	14
survival	female	68	6.9	no	yes	yes	yes	yes	no	no	no	no	no	38.4	19	84	100	55	1.59	124	31	1409	12.1	60	5.56	1661	526	67	11.8	1.36	52.9	4.47	4.36	0.18	1.4	21
survival	male	73	7.2	yes	no	yes	no	no	no	no	no	no	no	36.4	18	81	105	71	6.58	155	44	71	8.3	99	15.76	947	392	38	11.4	5.69	34.9	1.93	3.95	0.25	0.5	21
survival	male	54	5.87	yes	no	no	no	no	no	no	yes	no	no	36.5	20	93	131	89	1.52	170	100	774	19.8	120	10.58	390	436	30	11	3.86	18.4	3.25	3.63	0.2	20.1	13
survival	female	73	5.64	yes	no	no	no	no	no	no	no	no	no	37.7	20	80	113	52	1.11	123	83	45	9.4	55	3.91	251	58	14	10.9	1.71	17.1	2.75	2.81	0.05	0.5	12
survival	female	74	6.2	no	yes	no	no	no	no	no	yes	no	yes	37.3	19	75	138	72	1.53	123	81	96	8.1	59	5.29	340	543	26	11.2	3.6	18.1	2.9	3.19	0.14	2.814	20
survival	female	53	8.08	yes	no	yes	no	yes	yes	no	no	no	no	36.7	19	78	107	68	6.55	130	38	513	10.9	82	6.63	5710	303	49	12.7	5.17	120	1.86	4.74	0.22	16.3	17
survival	female	68	5.38	yes	yes	no	no	no	no	no	yes	yes	no	38.1	18	70	123	50	1.46	104	67	71	9.7	69	5.03	292	98	22	12.7	2.51	17.3	3.33	3.99	0.05	3.3	24
survival	male	73	6.2	yes	yes	yes	no	no	no	no	no	no	yes	37.1	18	63	104	67	1.91	141	49	97	11.5	91	6.68	377	632	50	11.3	1.53	17.2	2.53	3.43	0.1	2.4	17
die	male	58	6.91	yes	yes	yes	yes	no	yes	no	no	no	no	39.5	20	87	91	55	7.39	107	17	151	8.2	79	6.59	591	1576	54	12.7	7.19	24.9	1.84	4.4	0.78	2.3	2
die	female	56	6.51	yes	yes	yes	yes	no	no	yes	yes	yes	yes	37.3	20	102	108	77	3.01	176	30	315	6	254	27.58	1824	2157	87	11.1	2.74	32.4	2.42	4.83	2.08	0.5	2
die	male	73	7.2	no	no	yes	yes	yes	yes	no	no	no	no	36.9	18	70	134	73	0.85	131	32	391	16	177	17.7	1042	6175	198	11.9	6.97	22.8	2.46	4.1	2.41	36.1	5
survival	female	75	8.08	yes	yes	yes	no	no	no	no	no	no	no	37.6	18	51	114	68	1.7	122	17	509	10.2	56	5.17	1169	187	21	12.2	13.72	21.6	2.46	4.22	0.008	0.5	21
survival	female	78	5.62	yes	no	yes	no	no	no	no	no	no	no	36	17	56	96	66	3.13	158	49	100	10.2	67	7.3	507	286	34	10.3	1.13	20.9	2.25	3.88	0.07	0.5	18
die	female	78	7.2	yes	yes	yes	yes	yes	yes	yes	yes	no	no	37.3	20	76	126	63	0.81	131	51	203	12.3	62	4.74	533	778	37	13.1	36.27	36.7	1.79	3.74	0.11	8.282	12
die	male	82	5.6	no	no	yes	yes	yes	yes	yes	yes	no	yes	37.6	20	98	90	59	3.15	113	121	27	8.5	87	5.67	204	98	13	12.4	0.73	15.6	2.83	4.19	2.06	2.3	8
survival	female	67	5.9	yes	no	yes	no	no	no	no	yes	no	no	37.3	18	78	106	62	1.71	107	20	191	13.7	71	17.03	423	529	31	11.3	8.45	19.7	3.68	3.23	0.23	4	15
survival	female	68	7.81	yes	yes	yes	yes	no	yes	no	no	no	yes	36	20	52	98	54	1.16	131	30	214	8.5	57	5.64	734	1033	53	12.4	12.73	22.6	1.98	3.85	0.51	6	30
die	male	85	8.86	no	no	yes	yes	no	yes	no	yes	yes	yes	37.9	20	86	122	65	0.8	109	47	423	14	100	8.63	526	131	21	13.7	6.49	18.6	1.86	3.19	0.25	0.6	4
survival	male	70	6.86	yes	no	no	no	no	yes	no	no	no	no	36.3	20	62	115	59	2.07	148	70	75	6.1	86	6.75	331	135	25	11.5	1.95	18	2.38	3.21	0.1	0.5	13
survival	male	82	6.51	yes	no	yes	no	no	no	no	no	no	no	37	19	91	125	79	3.24	135	70	445	10.2	90	9.43	930	1188	66	11.5	2.02	20.5	2.53	4.05	0.13	4.8	13
die	male	77	6.68	yes	yes	yes	yes	no	yes	no	no	no	no	37.3	20	47	118	66	1.2	152	42	88	13.4	122	8.41	399	159	49	11.5	2.26	17.9	2.25	3.99	0.13	9.8	7
survival	male	80	6.2	no	yes	no	yes	no	no	no	no	no	yes	36.5	17	62	133	77	3.23	110	30	537	12.6	56	2.96	1033	341	35	10.9	0.88	19.9	2.14	3.16	0.26	5.528	16
survival	male	48	3.56	yes	yes	no	no	no	no	no	no	no	no	37.1	18	77	90	59	6.93	147	109	138	7.8	57	5.27	398	605	39	11.1	0.44	16.8	2.78	3.17	0.05	0.5	7
survival	female	64	5.91	yes	yes	yes	no	no	no	no	yes	no	no	38.6	20	82	145	61	1.05	105	60	151	10.1	77	5.72	348	122	18	11.8	1.3	16.6	2.95	3.85	0.1	2.4	17
survival	male	80	6.91	yes	no	yes	yes	no	yes	no	yes	no	no	36.2	18	75	117	76	3.06	156	33	389	8.4	152	22.96	1232	2874	145	11.5	1.23	22.6	2.38	4.12	0.69	2	25
survival	male	78	5.88	yes	yes	no	no	no	no	no	yes	no	no	36.1	19	72	120	69	1.77	171	47	364	10.8	60	7.53	578	1807	90	11.1	0.75	20.6	1.98	3.76	0.05	0.6	18
survival	female	50	6.51	yes	yes	yes	no	no	no	no	no	no	no	38.9	18	86	120	65	1.28	122	79	144	7.8	61	4.55	475	704	38	12.2	2.78	18.7	2.53	3.68	0.2	4.1	21
survival	female	58	5.68	yes	yes	yes	no	no	no	no	no	no	no	38.9	20	78	116	70	1.6	131	79	61	14.7	75	5.03	236	435	22	11.4	1.64	17.2	2.74	3.01	0.05	0.5	12
die	female	78	7.51	yes	yes	yes	yes	no	no	yes	yes	no	no	37.2	20	102	105	67	3.11	140	54	283	8	118	8.75	932	195	38	13.1	4.08	49.5	2.35	4.38	2.26	45.6	3
survival	female	60	3.2	yes	no	no	no	no	no	no	yes	no	yes	38.7	18	81	122	73	1.14	135	83	402	10.9	76	5.32	730.02	1027.55	41.58	12.8	1.56	20.8	2.49	3.18	0.39	2.4	15
die	female	91	9.51	no	yes	yes	yes	yes	yes	yes	no	no	no	38	44	179	125	79	8.43	133	18	382	10.3	99	11.18	2419	728	71	13.8	1	54.9	2.14	4.43	3.07	18	3
survival	female	56	5.93	yes	no	no	no	no	no	no	no	no	no	38	18	78	103	63	0.82	122	79	43	9.1	71	3.94	220	103	7	12.8	0.5	25	1.93	2.5	0.05	1.3	18
survival	male	32	6.26	no	yes	no	no	no	no	no	no	no	no	38.3	19	92	112	64	1.44	136	70	28	5.4	86	7.92	278	282	21	12.5	1	18.2	2.3	3.96	0.07	0.5	17
survival	male	74	5.95	yes	yes	no	no	no	no	no	no	no	no	38.3	18	82	130	65	2.19	136	40	216	6	85	12.24	496	206	21	11.4	4.19	22.8	2.21	3.42	0.79	5.9	14
survival	female	58	6.56	yes	yes	yes	no	no	no	no	no	no	no	36.9	20	92	91	69	0.52	127	56	153	6.5	62	6.7	460	1087	62	10.8	4.73	24.8	2	3.76	0.09	1.2	13
survival	female	77	3.41	yes	yes	yes	no	no	no	no	no	no	no	36	20	80	98	60	2.92	115	36	136	7.8	61	7.38	426	709	35	11.1	3.37	15.9	3.08	3.7	0.12	10.5	14
survival	female	50	5.92	yes	no	no	no	no	no	no	no	no	no	38.5	20	95	89	56	0.81	118	75	83	12	59	3.72	397	37	21	11.5	4.59	19.6	2.18	3.5	0.05	0.4	13
survival	female	51	5.91	yes	yes	yes	no	yes	no	no	no	no	no	37.1	20	91	98	65	2.15	101	20	327	5.3	61	7.41	1040	3180	131	11.2	3.72	25	2.49	3.82	0.21	0.7	10
survival	male	76	7.58	yes	no	yes	no	no	no	no	no	no	no	37.9	20	67	106	72	2.03	166	41	494	6.5	119	10.72	1473	481	90	15.3	5.62	29.1	2.9	4.31	0.22	2.2	15
survival	female	65	7.82	yes	no	yes	no	no	yes	no	no	no	no	38.9	20	97	147	80	2.81	131	93	79	11.9	39	6.28	349	112	14	11.6	7.26	16	2.95	4.36	0.19	27.6	20
die	male	51	9.08	yes	yes	yes	yes	yes	yes	no	no	no	no	38.7	20	119	111	77	4.38	181	30	595	11.7	155	16.1	3882	637	89	12.8	22.83	30.4	2.61	4.73	1.99	22.3	10
survival	male	67	6.52	yes	yes	yes	no	no	no	no	no	no	no	36.3	16	61	85	57	1.74	115	30	231	22.9	76	9.03	851	328	28	11	0.7	18.9	3.21	3.92	1.31	29.4	14
survival	female	75	4.26	yes	no	no	no	no	no	no	no	no	no	36.6	17	63	138	76	1.61	102	44	160	6	46	5.23	265	58	14	12.1	0.96	16.8	2.75	3.11	0.05	0.7	13
survival	male	70	5.38	yes	no	no	no	no	no	no	no	no	no	39.3	19	78	130	72	1.56	130	45	170	10.2	59	5.96	261	124	44	12.4	2.08	18.2	2.7	2.97	0.11908	3	10
survival	male	64	6.2	yes	no	no	no	no	no	no	no	no	no	38.7	20	92	136	66	1.12	146	64	37	5.8	90	5.51	325	148	27	11.5	0.44	16.4	2.88	2.8	0.05	1.4	11
survival	female	82	3	yes	no	no	no	no	no	no	no	no	no	36.4	20	84	145	69	2.3	117	65	35	5.3	50	7.1	211	88	17	11.1	2.11	17.4	3.45	2.53	0.05	5.4	8
survival	female	75	6.26	yes	no	yes	no	no	yes	no	no	no	no	36.4	19	92	154	79	0.77	105	39	36	8.5	64	5.21	237	173	18	12.2	1.51	17.5	3.6	3.55	0.05	7.1	23
survival	female	73	6.2	yes	yes	yes	no	no	no	no	no	no	yes	39.3	20	88	143	78	3.55	122	74	60	5	63	4.41	283	120	23	11.2	1.35	18.9	2.05	3.7	0.05	0.5	17
survival	female	36	3	no	no	no	no	no	no	no	no	no	no	36.8	20	99	91	56	1.64	137	48	471	34.1	62	4.49	809	29	12	13.7	18.18	18.4	2.16	3.02	0.45	75.1	12
survival	female	68	8.56	yes	no	yes	yes	yes	no	no	no	no	yes	38.7	20	68	130	68	0.99	116	37	335	7.2	69	5.45	698	452	38	12	11.54	27.7	1.65	3.92	0.49	14.3	12
survival	female	58	3	no	no	yes	no	no	yes	no	yes	no	no	36.7	19	89	127	65	0.83	113	40	796	13.7	68	8.27	812	254	33	13.8	6.85	21.5	1.98	3.95	0.21	0.5	16
survival	female	47	3	yes	no	no	no	no	no	no	no	no	no	36.2	20	68	112	71	2.9	114	67	134	10	40	2.01	524	921	46	11	0.61	18.7	2.66	3.53	0.05	0.5	8
survival	female	68	4.26	yes	yes	no	no	no	no	no	yes	no	no	36.3	20	80	111	70	1.33	117	70	67	9.6	51	6.12	331	328	31	11.6	0.76	19.2	2.75	2.89	0.05	0.5	10
die	male	78	6.86	yes	yes	yes	yes	no	no	no	no	no	no	38.3	20	106	100	65	1.6	176	46	219	12.1	117	8.3	1867	1369	59	11.6	1.52	120	1.95	4.49	0.19	0.6	6
survival	male	76	4.93	yes	yes	no	no	no	no	no	yes	no	yes	37.9	18	78	160	98	1.46	147	58	68	20.5	96	7.85	278	188	17	12.3	1.64	17.8	2.7	3	0.05	2.7	9
survival	female	68	5.08	yes	no	no	no	no	no	no	no	no	yes	36.7	18	74	126	62	2.72	121	58	34	11.6	77	8.35	225	46	12	11.2	0.64	18.3	3.04	2.86	0.05	6.4	18
die	female	66	8.18	yes	no	no	yes	no	yes	no	no	no	no	36.9	20	100	114	67	4.33	141	39	133	8.1	75	10.89	871	122	30	11.1	7.52	23.1	2.05	4.21	0.52	2.5	3
survival	male	64	7.51	yes	yes	yes	yes	no	yes	no	no	no	no	36.7	20	78	102	71	2.48	135	30	260	10.4	100	10.37	745	1119	50	11.8	1.02	22.9	1.84	4	0.24	2.3	17
survival	female	86	7.26	yes	no	yes	no	no	no	no	no	no	no	37.3	19	84	102	67	1.89	125	42	304	10	43	4.51	911	147	26	12	1.46	33	1.55	3.83	0.05	0.9	15
survival	female	65	4.26	yes	no	no	no	no	no	no	no	no	no	37.4	18	80	123	74	3.07	113	68	43	13.9	59	5.62	227	126	19	11.2	0.93	16.9	2.93	3.12	0.07	0.8	10
survival	male	85	5.91	yes	no	no	no	no	no	no	no	no	no	37.1	18	66	103	59	2.79	133	39	62	16.5	82	8.85	276	143	22	12.4	1.67	17.7	2.53	3.05	0.32	0.5	19
survival	female	47	4.2	yes	no	no	no	no	no	no	yes	no	no	39	19	95	137	73	4.11	119	103	104	13.9	60	0.14	372	141	39	11	1.16	15.9	3.53	2.5	0.05	6.2	14
survival	male	68	4.51	yes	yes	no	no	no	no	no	no	no	no	36.5	18	74	110	58	3.99	96	70	174	6.9	74	4.87	513	1023	43	10.2	0.77	17.7	2.61	2.4	0.06	0.5	10
survival	male	57	7.51	yes	yes	yes	yes	yes	yes	no	no	no	no	38	19	72	114	71	1.96	162	60	243	8.2	61	5.1	841	871	41	12.4	2.85	19.5	2.46	3.82	0.73	3.6	30
survival	female	52	6.56	yes	yes	no	no	no	no	no	no	no	no	37.8	19	69	118	73	1.05	139	97	58	9.9	60	4.01	353	48	13	11.1	3.19	17.4	2.42	3.28	0.05	0.5	12
survival	female	68	6.51	yes	no	yes	no	no	no	no	yes	no	no	38.3	19	87	110	71	0.87	142	62	110	10.8	79	10.44	401	1003	63	11.2	4.08	18.4	2.69	3.1	0.13	0.5	19
survival	male	38	5.65	no	yes	no	no	no	no	no	no	no	no	36.5	20	103	143	71	3.21	168	117	69	7.5	71	5.37	374	224	27	12.3	0.7	17.4	2.83	3.05	0.07	10.4	2
survival	female	55	5.56	yes	no	yes	no	no	no	no	no	no	no	39.4	19	92	97	51	1.86	115	26	172	13.3	55	4.63	595	442	45	11.8	17.58	18.7	2.53	3.44	0.24	3.6	14
survival	female	57	4.93	yes	yes	no	no	no	no	no	no	no	no	36.8	19	68	101	60	1.11	119	23	535	6.8	60	4.71	1022	5061	142	11.7	6.54	22.4	2.35	3.68	0.2	7.5	11
survival	female	66	3.51	yes	yes	yes	no	no	no	no	no	no	no	38.2	20	109	107	60	1.97	109	53	134	9	70	6.79	705	1314	62	13.8	6.11	22.4	2.38	4.03	0.47	2.6	16
die	male	68	8.08	yes	yes	no	yes	yes	yes	no	no	no	no	38.9	20	77	134	76	1.64	120	52	1645	9.3	79	13.47	1735	398	40	14.5	13.75	28.1	2.16	4.03	3.61	19.1	3
die	female	69	7.51	yes	no	no	yes	no	no	no	no	yes	no	36.8	20	94	133	71	1.23	116	56	45	7.3	63	5.29	307	62	19	12.7	2.82	21.1	2.55	4.03	0.13	2.8	5
survival	female	66	5.08	yes	yes	yes	no	no	no	no	no	yes	no	36.5	18	58	108	66	2.31	134	54	211	7.2	50	2.85	586	228	47	10	0.59	20.7	1.78	3.82	0.27	0.7	11
die	male	60	7.81	yes	no	yes	yes	yes	yes	no	no	no	no	38.4	20	91	140	90	1.06	150	87	392	7.5	98	8	742	7182	181	11.5	5.57	23.1	2.15	4.15	0.49	6	4
survival	male	62	6.68	no	yes	yes	no	no	no	no	yes	yes	no	37	20	86	119	76	1.23	97	31	91	5.1	373	29.92	510	1198	68	11.5	10.75	21.4	2.91	3.77	0.86	10.2	16
survival	female	53	5.89	yes	no	no	no	no	no	no	no	no	no	37	18	82	130	84	2.46	126	91	53	9.2	58	5.82	344	63	16	11.3	0.83	17	2.79	2.48	0.06	1.1	13
survival	female	76	7.26	yes	no	yes	no	no	no	no	no	no	no	36.6	18	85	135	80	13.67	164	65	475	5.7	61	7.27	1360	319	47	10.4	6.16	32	1.97	4.3	0.23	1.7	17
survival	female	61	5.92	yes	no	no	no	no	no	no	yes	no	no	37	18	65	112	70	0.88	126	46	64	7.3	83	6.85	342	381	30	12.4	1.67	20.5	2.44	2.97	0.08	11	11
survival	male	59	6.89	no	no	no	no	no	no	no	no	no	no	37.7	18	84	123	83	2.49	156	42	331	6.1	71	8.93	1235	1291	64	10.7	3.73	27.5	3.69	3.87	0.27174	16.6	15
survival	male	61	6.51	yes	no	yes	no	yes	yes	no	no	no	no	38.4	18	75	119	65	1.91	132	52	108	6.7	65	6.62	349	1066	38	11.7	3.06	19.6	2.51	3.09	0.11	1.9	18
die	female	78	8.51	yes	no	yes	yes	no	yes	no	no	no	no	36.5	18	79	100	50	1.56	132	41	295	7.6	59	4.36	983	142	36	11.7	22.89	36.3	1.57	4.45	0.29	1.7	4
survival	female	66	3.53	yes	no	yes	no	no	no	no	no	no	no	37.1	18	61	107	63	0.39	121	56	73	8.6	42	3.95	324	161	20	11.8	7.65	19.2	2.21	3.42	0.11	2.1	15
survival	female	49	5.93	no	no	no	no	no	no	no	no	no	no	36.8	20	85	119	77	2.15	122	43	899	9.5	47	4.11	839	232	38	10.8	2.54	25.2	1.3	3.51	0.05	0.7	12
die	male	59	7.73	yes	yes	yes	yes	no	no	no	no	no	no	36.9	18	55	138	89	5.14	126	36	491	16.8	539	27.42	1173	624	48	13	1.22	160	1.67	4.08	0.41	2	3
survival	female	50	3.92	yes	no	no	no	no	yes	no	yes	yes	no	36.4	18	74	109	68	15.52	147	69	903	6.1	64	8.09	1063	658	55	11	3.82	24.1	1.53	3.93	0.19	0.2	17
survival	female	66	4.53	yes	no	no	no	no	no	no	no	no	no	37.6	19	82	109	56	3.71	108	71	40	16.7	95	7.05	228	67	14	11	1.99	16.8	3.08	2.44	0.06	5.7	11
survival	female	58	6.51	yes	yes	yes	no	no	no	yes	yes	yes	no	36.8	20	100	107	73	1.77	146	39	2721	10.7	65	9.54	3245	2424	106	11.6	9.24	30.8	1.6	4.73	1.11	1.3	16
survival	female	72	4.26	yes	yes	no	no	no	no	no	no	no	no	37.3	19	75	150	87	2.74	112	59	55	5.3	63	7.64	328	176	17	10.2	0.68	20.6	2.1	3.01	0.18	0.4	12
survival	female	52	6.26	yes	yes	no	no	yes	no	yes	yes	no	no	38.5	20	85	113	71	1.09	120	37	91	7.3	63	4.05	278	137	15	11.4	2.05	18.5	2.34	2.66	0.06	11.3	16
die	male	68	8.81	yes	yes	yes	yes	yes	yes	no	yes	no	no	36.5	20	103	153	82	1.69	109	49	436	5.6	363	23.1	1146	10752	315	14.1	19.3	40	1.71	4.19	0.55	9.8	4
survival	male	71	4.15	yes	no	no	no	no	no	no	no	no	no	36	20	60	130	79	5.89	145	68	55	14.7	78	13.38	535	351	36	10.1	0.91	18.1	4.57	2.84	4.33	42.8	9
survival	male	71	5.91	yes	no	yes	no	no	no	no	no	no	no	38.8	20	68	138	75	1.87	127	44	44	17.4	54	6.88	242	104	17	11.4	1.53	19.3	2.59	2.55	0.08	5.9	20
survival	female	73	5.08	yes	no	no	no	no	no	no	no	no	no	37.4	18	66	115	61	0.95	123	35	76	11.5	66	6.4	241	268	20	11.9	1.13	20.4	1.84	2.69	0.08	0.2	12
survival	female	53	7.26	yes	no	yes	no	no	no	no	no	yes	no	36.5	20	95	130	83	1.24	130	59	338	14.6	126	13.38	1488	3840	123	12.6	8.41	25.3	2.68	4.13	1.18	3.9	15
survival	male	77	6.2	yes	no	yes	yes	no	yes	no	no	no	no	36.6	17	57	93	50	1.38	111	78	77	10.9	146	14.18	262	555	28	12.7	1.15	20.2	2.1	2.78	1.62	4.4	19
survival	male	58	5.68	yes	yes	yes	no	no	no	no	no	no	no	36.8	20	96	113	82	3.1	138	80	82	7.6	82	11.02	236	121	12	12.2	0.88	17.2	3.26	2.82	0.12	9.1	18
survival	female	79	5.68	yes	no	yes	no	no	no	no	no	yes	no	38.3	20	93	132	69	0.86	107	36	108	5.7	72	10.38	318	217	22	12.4	4.55	26	2.21	3.6	0.36	0.8	21
die	male	74	7.51	yes	no	yes	yes	yes	yes	no	yes	no	no	37.5	18	76	134	78	3.78	140	19	1213	16.4	195	14.51	2978	17805	382	10.8	1.84	54.7	2.3	4.42	3.48	7.2	10
survival	female	60	6.2	yes	yes	no	no	no	no	no	no	no	no	36.6	17	73	105	64	1.32	123	52	86	8	44	4	365	72	19	12.4	7.29	21.3	2.18	3.25	0.08	5.7	11
survival	female	83	6.86	yes	no	yes	no	no	yes	no	no	no	no	38.3	19	88	147	77	8.27	122	87	132	8.4	85	6.33	435	142	17	11.2	3.32	18.7	2.59	3.11	0.1	0.5	21
survival	female	72	6.86	yes	yes	yes	no	no	no	yes	yes	no	no	39.5	17	79	143	62	1.15	123	31	140	7	72	4.37	642	1417	51	11.6	4.47	35.4	1.8	4.05	0.26	9.5	17
survival	female	53	5.86	yes	yes	yes	no	no	no	no	no	yes	no	38	17	71	98	59	10.3	131	108	136	5.6	56	3.95	645	428	39	11.1	5.73	22.1	2.1	3.58	0.07	0.3	16
survival	female	71	5.92	yes	no	no	no	no	no	no	yes	no	no	36.4	18	81	113	64	4.73	119	128	162	10	48	4.36	670	113	27	10.4	1.22	21	1.76	3.42	0.16	1	9
survival	female	58	3.62	yes	no	no	no	no	no	no	yes	no	no	36	18	70	117	83	1.88	131	110	33	8	51	5.39	219	65	11	11.2	0.88	18.7	1.84	2.43	0.05	3.2	9
survival	female	77	6.2	yes	no	no	no	no	no	no	no	no	no	36.9	18	59	122	63	1.38	123	79	191	13.5	76	8.75	645	284	46	11.1	5.44	25.5	2.05	3.48	0.16	0.6	10
survival	female	71	5.89	yes	yes	no	no	no	no	no	yes	no	no	36.9	18	85	131	57	2.83	118	98	79	11.5	53	6.76	460	356	97	10.7	0.54	20.8	2.86	2.84	0.05	0.8	15
die	female	80	8.62	yes	no	yes	yes	yes	yes	no	yes	no	no	37.5	20	95	136	78	4.25	123	33	202	9.6	58	4.05	1786	4843	147	13.3	15.7	29.2	1.38	4.21	0.1	0.4	5
survival	male	69	3.92	yes	no	no	no	no	no	no	no	no	no	36.6	19	70	115	62	2.11	150	88	41	17.2	66	2.82	278	102	24	10.5	1.19	19.4	2.24	3.03	0.11	1.3	6
survival	male	61	6.68	yes	no	yes	no	no	no	no	no	no	no	36.8	18	68	87	52	2.76	140	44	595	9.5	73	10.24	601	380	40	12.2	3.86	21.5	2.44	3.26	0.19	2.9	17
survival	female	65	6.56	yes	yes	yes	no	no	no	no	no	no	no	38.1	19	84	98	59	1.12	121	76	119	5.9	62	4.29	453	368	30	11.7	2.18	19.5	2.3	3.37	0.1	2.5	18
survival	female	59	6.26	yes	yes	no	no	no	no	no	no	no	no	37.6	18	65	100	62	1.28	118	68	99	4.9	41	2.16	523	100	93	10.7	2.22	21.5	2.51	3.47	0.06	3.6	10
survival	male	54	6.56	yes	yes	yes	no	no	no	no	yes	no	no	38.1	20	98	133	92	3.19	174	59	347	15.8	92	12.13	719	71	28	11.7	6.49	25.5	2.18	4.25	0.59	6.3	17
survival	female	67	3.2	yes	yes	no	no	no	no	no	no	no	no	36	20	75	113	69	2.68	139	88	42	4.3	62	4.84	206	78	15	11.8	1.36	21.7	2.4	2.75	0.05	0.8	10
survival	male	66	6.58	yes	yes	no	no	no	yes	no	no	no	no	38	20	78	110	78	0.99	126	11	72	8.7	44	7.1	497	171	28	12.1	1.38	27.1	2.18	3.19	0.09	5.8	32
survival	female	62	3.08	yes	yes	no	no	no	no	no	yes	yes	no	36.3	20	58	150	79	3.16	143	45	137	20.1	48	7.8	710	265	30	9.6	2.03	27.4	2.3	3.94	0.09	11.6	16
survival	male	54	6.2	yes	no	no	no	no	no	yes	no	no	no	38	19	87	92	69	1.44	163	54	168	12.1	89	6.53	765	1040	53	11	3.93	23.8	2.51	3.77	0.05	0.6	8
survival	male	37	3.2	yes	no	no	no	no	no	no	no	no	no	36.9	20	94	119	85	2.85	123	44	92	10.8	70	5.56	359	250	23	11.6	3.94	17.9	1.95	3.4	0.08	2.3	10
survival	male	58	4.56	yes	yes	no	no	no	no	no	no	no	no	36	18	54	103	66	12.8	144	32	93	8.5	54	5.36	251	156	49	10.8	0.62	21.4	2.15	3.07	0.2	5.9	8
survival	female	59	6.78	yes	yes	no	no	no	no	no	no	no	no	36.6	18	80	100	61	1.47	113	44	147	9.4	60	6.34	502	696	37	11.2	19.22	21.1	1.9	3.48	0.16	5.6	12
die	male	83	8.86	yes	no	yes	yes	no	yes	yes	yes	no	yes	37.2	20	75	103	54	3.71	100	41	1150	15.7	443	36.67	2129	323	39	12.1	3.82	31.8	2.47	4.37	6.12	51.5	2
die	male	68	8.86	yes	yes	no	yes	yes	no	no	no	yes	no	36.7	21	86	92	52	2.58	87	24	243	8.1	144	14.9	888	568	38	12.6	34.5	43.4	1.9	4.42	6.6	30.651	6
survival	female	76	7.83	yes	yes	yes	yes	yes	yes	no	no	no	no	38	20	87	116	55	2.69	120	38	219	19.1	49	7.18	733	968	47	12	30.63	24.9	1.95	3.7	0.42	1.2	38
survival	female	57	6.51	yes	yes	yes	no	no	no	no	no	no	no	39.3	19	86	90	61	1.68	124	92	58	10.6	69	6.18	295	158	19	11.9	1.18	20	2.91	2.72	0.14	4	31
survival	female	68	4	yes	yes	no	no	yes	yes	no	yes	yes	no	36.7	20	99	125	75	4.6	124	139	141	14.8	41	6.73	584	239	24	9.9	2.06	21.3	2.34	3.5	0.09	3.1	21
survival	female	58	3.2	yes	no	no	no	no	no	no	no	no	no	36.8	20	85	124	80	13.22	120	97	83	24.8	38	2.35	316	73	21	10.2	0.57	22.8	2.21	2.94	0.05	0.3	7
die	female	67	6.86	yes	no	no	yes	no	no	no	yes	yes	no	38.4	18	70	149	77	1.49	107	80	93	7.6	113	19.58	353	65	13	10.9	2.8	21.3	2.86	3.8	0.46	0.7	6
die	male	80	6.86	yes	no	no	yes	no	no	no	yes	no	no	37.5	16	68	102	60	1.01	122	79	59	8.3	80	9.86	818	214	29	10.2	2.11	19.1	2.91	4.29	0.33	23	4
survival	female	77	7.51	yes	yes	yes	no	no	yes	no	no	no	no	36.7	20	76	136	76	2.42	120	33	656	6.3	122	8.63	1384	3611	133	12.4	3.23	28.9	2.07	4.15	0.74	9.7	14
survival	female	79	7.53	yes	yes	yes	no	no	no	no	no	no	no	37.3	20	98	117	67	10.62	117	89	379	6.2	56	10.7	726	272	35	10.6	6.06	24.5	2.34	3.76	0.52	1.7	16
die	female	58	7.23	yes	yes	yes	yes	yes	yes	no	no	no	no	36.2	20	110	139	94	10.19	121	15	1887	9.3	476	23.37	3844	55885	4872	11.6	1.1	93.3	3.08	4.43	16.37	69.7	2
survival	male	82	5.08	yes	no	no	yes	no	no	no	no	no	no	37.5	18	64	98	69	1.46	143	41	151	9.1	103	9.1	373	2046	54	11.4	4.43	21.1	1.84	3.29	0.23	1.7	20
survival	male	75	5.64	yes	no	no	no	no	no	no	yes	no	no	37.2	20	65	136	81	1.48	148	64	48	10.7	71	6.98	307	121	22	10.6	0.92	19.6	2.72	2.96	0.05	0.8	7
die	female	61	4.95	yes	yes	yes	yes	yes	yes	no	no	no	no	36.8	17	92	132	80	1	134	39	822	10.8	71	6.64	1133	1430	75	11	18.94	26.5	1.97	3.62	0.53	2.3	7
survival	male	77	5.89	yes	no	no	no	no	no	no	no	no	no	38.7	17	66	136	69	0.63	113	42	45	11.7	85	6.53	231	147	23	13.1	1.23	20.6	1.88	3.02	0.12	4.5	14
survival	male	25	6.2	no	no	no	no	no	no	no	no	no	no	38.3	19	102	104	74	6.97	147	78	29	12.8	92	7.01	203	61	15	12.2	0.9	17.8	2.24	2.65	0.23	3.4	8
die	female	85	7.56	yes	yes	no	yes	no	no	no	no	no	no	36.7	20	94	103	67	0.69	125	31	1889	7.1	74	8.52	1741	242	52	12	7.07	25.5	1.59	4.13	0.27	2.6	3
survival	female	65	4.93	yes	no	no	no	no	no	no	yes	no	no	37.2	18	60	120	68	2.16	135	80	112	5.6	70	6.12	409	542	29	11.8	5.95	23.1	1.56	3.17	4.82	4.3	13
survival	female	62	4.86	yes	no	yes	no	no	no	no	no	no	no	38	19	91	124	72	2.66	126	92	152	8.4	61	7.29	352	93	21	11.4	2.26	22	1.93	3.08	0.16	1.2	16
survival	male	69	4.2	yes	yes	no	no	no	no	no	no	no	no	37	20	94	140	77	4.6	148	41	326	4.1	86	9.14	705	1482	58	10.9	1.5	22.9	2.3	3.5	0.46	4.9	13
survival	male	69	6.53	yes	yes	yes	no	no	no	no	no	yes	no	37	18	75	122	78	1.69	160	37	147	11.1	92	8.97	527	2710	82	12.9	3.25	23.1	2.47	3.94	0.22	15.9	12
survival	female	71	5.2	yes	yes	no	no	no	no	no	no	no	no	37.6	18	69	99	68	0.96	117	78	59	10.1	95	8.99	264	303	22	11.1	2.08	24.9	2.13	3.24	0.11	1.2	13
die	female	77	9.86	yes	no	yes	yes	no	yes	no	no	no	no	36.7	20	74	114	77	3.09	164	52	497	10.8	366	35.47	1225	909	100	11.6	5.62	28	2.1	4.01	4.5	8.4	2
survival	female	83	7.51	yes	no	yes	yes	no	no	yes	no	no	yes	36.8	31	142	110	82	1.23	140	52	332	7.8	64	5.96	886	465	42	13.4	25.75	26.7	1.59	3.79	0.42	3.7	22
die	male	72	9.08	yes	no	yes	yes	yes	yes	no	no	no	no	37.7	18	79	105	67	1.73	136	43	287	11	97	9.87	567	1321	53	11.4	6.15	18.8	2.47	4.34	0.13	2.8	5
die	female	71	8.56	yes	no	no	yes	no	no	no	no	no	no	36.9	18	71	104	63	2.23	121	50	208	14.8	46	6.17	729	303	32	11.4	16.45	22.2	2.1	4.66	0.21	2.5	4
survival	male	64	3.32	yes	no	no	no	no	no	no	no	no	no	38.7	20	94	109	61	5.54	152	70	52	9.9	84	4.43	328	195	16	11	2.29	20	2.4	2.96	0.15	6.1	8
die	female	82	8.86	yes	yes	yes	yes	no	no	no	yes	no	no	37.4	20	104	98	69	4.76	132	82	350	9.1	187	18.1	923	1040	63	10.6	4.91	28.2	2.63	4.11	0.3	4.8	6
die	female	74	7.95	yes	yes	no	yes	no	no	yes	no	no	no	37.6	20	75	93	55	2.01	106	34	219	8.2	59	5.25	469	160	23	11.4	9.18	23.2	1.65	3.28	0.11	1.9	4
survival	female	81	5.15	yes	yes	yes	yes	no	no	no	no	no	no	36.5	19	67	110	67	3.95	137	56	251	6.9	48	6.26	591	474	27	11	1.6	22.1	1.93	3.07	0.22	2.819	9
survival	female	72	6.26	yes	yes	yes	no	no	yes	no	yes	no	yes	37.6	18	94	132	84	7.01	115	56	73	10	75	4.99	290	83	18	11.7	5.02	20.3	2.44	4.38	0.13	5.6	22
survival	female	73	4.56	yes	no	no	no	no	no	no	no	no	no	36.1	20	85	112	84	2.04	133	99	53	8.3	49	4.98	299	249	27	11.4	1.47	20	2.44	2.73	0.05	0.6	11
survival	female	55	4.2	yes	no	yes	yes	no	no	no	no	no	no	36.8	20	95	115	62	2.63	77	40	518	13.4	55	3.14	1641	24381	440	10.1	2.06	20.8	1.84	3.81	1.18	1.4	12
die	female	72	6.51	yes	no	yes	yes	no	no	no	yes	no	no	37.2	18	72	120	76	0.89	102	32	1133	8.1	80	6.73	1718	467	38	13.3	20.54	41.3	2.07	4.58	0.45	2.6	8
survival	male	71	4.76	yes	yes	yes	no	no	no	no	no	no	yes	37.5	19	64	105	72	3.16	147	48	201	11.9	64	7.25	528	211	21	14.1	2.45	23.2	1.67	3.94	0.06	1.5	12
survival	female	70	4.86	yes	no	no	no	no	no	no	yes	no	no	36.6	20	72	145	73	5.12	109	16	111	9.3	24	2.62	425	189	25	10.3	0.74	22.7	1.9	3.03	0.17	0.4	8
survival	female	61	4.26	yes	yes	no	no	no	no	no	no	no	no	36	18	71	81	59	11.98	121	31	421	8.8	77	5.14	686	120	35	10.5	1.52	23.5	1.94	4	0.29	3	9
survival	female	67	6.26	yes	no	no	no	no	no	no	yes	no	no	37.3	20	86	149	100	2	133	90	49	5.4	99	5.86	261	102	10	12.2	1.59	20.1	2.97	3.27	0.53244	2	14
survival	female	62	5.92	yes	yes	yes	no	no	no	no	no	no	no	36.8	18	84	98	64	1.42	105	40	51	11.2	107	11.74	192	77	16	12	3.56	20.1	1.86	3	0.55	0.6	15
survival	female	70	6.51	yes	no	no	no	no	no	no	no	no	no	36.7	17	62	88	59	3.17	129	127	39	14.8	51	5.41	214	106	11	12.1	0.66	19.5	2.91	2.82	0.05	1.9	13
survival	female	69	6.86	yes	no	no	no	yes	no	no	no	no	no	36.7	19	86	110	62	2.99	95	22	418	11.8	56	4.79	1259	120	41	12.5	4.95	34.1	1.72	4.01	0.26	28.8	19
survival	male	81	6.62	yes	no	no	no	no	no	no	no	no	no	38.7	18	69	112	65	1.56	133	50	357	10.6	51	7.1	825	304	33	12.9	6.88	27.7	1.43	3.84	0.23	3	14
survival	male	71	4.51	yes	yes	no	no	no	no	no	yes	no	no	36.8	18	93	156	87	1.57	133	81	46	6.2	66	7.04	198	131	19	12.4	1.05	18.4	2.81	3	0.05	1.8	11
survival	male	54	6.38	no	no	no	no	no	no	no	yes	no	no	38.1	18	90	124	90	3.24	160	98	40	9.8	114	7.84	443	286	28	11.4	1.73	18.3	2.81	3.02	0.15	20.2	15
survival	female	71	4.56	yes	no	yes	no	no	no	no	no	yes	no	38.1	18	76	117	62	1.2	105	20	220	8.4	55	4.44	1248	141	24	11	15.64	41.5	2.13	4.2	0.32	4.5	14
survival	male	82	5.93	yes	no	yes	no	no	no	no	no	no	no	36.7	18	57	135	77	3.57	138	49	181	13.7	54	5.79	526	263	28	9.2	1.41	27	2	3.15	0.14	1.4	11
survival	male	71	5.62	yes	no	no	no	no	no	no	no	no	yes	39	18	85	121	62	1.09	133	54	37	8.7	94	7.09	241	101	14	12	1.39	18.8	2.21	2.75	0.16	3.9	10
survival	female	80	5.2	yes	no	no	no	no	no	no	no	no	no	38.1	17	62	142	59	1.92	98	25	30	7.2	81	6.61	178	54	19	11.7	0.64	19.5	2.63	2.82	0.32	17.8	14
survival	male	75	3.51	yes	no	no	no	no	yes	no	yes	no	no	37	18	82	146	73	1.65	144	55	69	6.7	114	12.42	360	619	40	10.7	1.03	25	1.84	3.37	0.12	0.7	14
survival	male	66	8.08	yes	yes	yes	no	yes	yes	no	no	no	no	36.8	20	78	102	60	2.45	162	33	1436	15.9	82	8.63	2094	1411	92	12.1	4.26	64.9	1.97	4.1	1.54	11.4	38
survival	female	81	6.56	yes	no	no	no	no	no	no	yes	no	no	36.7	19	77	103	68	11.36	122	19	841	12.7	43	5.57	1731	242	33	11.2	1.9	160	2.13	4.67	1.76095	4.7	18
die	female	80	6.56	yes	yes	yes	yes	yes	no	no	yes	no	no	36.8	20	85	91	61	1.36	132	34	136	17.6	143	16.49	437	167	23	11.6	1.45	21.6	2.08	4.1	0.24	3.6	5
survival	female	83	4.81	yes	no	yes	no	no	no	no	no	no	no	36.9	20	104	104	66	3.85	121	65	220	11.9	45	8.08	1067	446	43	11.4	1.85	69.3	2.55	3.68	0.21	1.7	33
survival	male	73	7.56	yes	no	no	no	no	no	no	no	no	no	37	19	81	91	63	1.62	142	61	432	7.5	94	12.4	1078	11765	264	11.5	1.88	21.8	2.3	3.7	1.25	5.2	11
survival	male	74	5.26	yes	no	no	no	no	no	no	yes	no	no	37.5	18	87	126	65	2.12	128	82	97	10	117	8.55	294	256	17	11.3	1.47	20.6	2.51	3.52	0.11	1.3	15
