# Supplementary material for: Association between serum ferritin and mortality in patients with severe fever with thrombocytopenia syndrome: A retrospective cohort study
Source: PLoS Negl Trop Dis. 2025 May 22;19(5):e0013104. doi: 10.1371/journal.pntd.0013104 (PMC12129351; doi:10.1371/journal.pntd.0013104)
Supplement: S2 Data — (XLSX) [file pntd.0013104.s007.xlsx]

## Sheet: Sheet1
Cutpoint	Sensitivity	Specificity	Accuracy	Precision	youden's index
2.01	1	0	0.2	0.2	0
2.27	1	0.00320513	0.202564	0.200514	0.00320513
2.33	1	0.00641026	0.205128	0.201031	0.00641026
2.4	1	0.00961538	0.207692	0.20155	0.00961538
2.43	1	0.0128205	0.210256	0.202073	0.0128205
2.44	1	0.0160256	0.212821	0.202597	0.0160256
2.46	1	0.0192308	0.215385	0.203125	0.0192308
2.48	1	0.0224359	0.217949	0.203655	0.0224359
2.5	1	0.025641	0.220513	0.204188	0.025641
2.53	1	0.0384615	0.230769	0.206349	0.0384615
2.55	1	0.0448718	0.235897	0.207447	0.0448718
2.58	1	0.0480769	0.238462	0.208	0.0480769
2.61	1	0.0512821	0.241026	0.208556	0.0512821
2.63	1	0.0576923	0.246154	0.209677	0.0576923
2.65	1	0.0608974	0.248718	0.210243	0.0608974
2.66	1	0.0673077	0.253846	0.211382	0.0673077
2.69	1	0.0737179	0.258974	0.212534	0.0737179
2.72	1	0.0801282	0.264103	0.213699	0.0801282
2.73	1	0.0865385	0.269231	0.214876	0.0865385
2.75	1	0.0897436	0.271795	0.21547	0.0897436
2.76	1	0.0961538	0.276923	0.216667	0.0961538
2.77	1	0.099359	0.279487	0.21727	0.099359
2.78	1	0.102564	0.282051	0.217877	0.102564
2.79	1	0.105769	0.284615	0.218487	0.105769
2.8	1	0.108974	0.287179	0.219101	0.108974
2.81	1	0.112179	0.289744	0.219718	0.112179
2.82	1	0.11859	0.294872	0.220963	0.11859
2.84	1	0.128205	0.302564	0.222857	0.128205
2.86	1	0.137821	0.310256	0.224784	0.137821
2.89	1	0.141026	0.312821	0.225434	0.141026
2.9	1	0.144231	0.315385	0.226087	0.144231
2.91	1	0.153846	0.323077	0.22807	0.153846
2.92	1	0.157051	0.325641	0.228739	0.157051
2.94	1	0.163462	0.330769	0.230088	0.163462
2.96	1	0.176282	0.341026	0.232836	0.176282
2.97	1	0.182692	0.346154	0.234234	0.182692
3	1	0.192308	0.353846	0.236364	0.192308
3.01	0.987179	0.201923	0.358974	0.236196	0.189103
3.02	0.987179	0.214744	0.369231	0.23913	0.201923
3.03	0.987179	0.230769	0.382051	0.242902	0.217949
3.04	0.974359	0.240385	0.387179	0.242812	0.214744
3.05	0.974359	0.246795	0.392308	0.244373	0.221154
3.07	0.974359	0.253205	0.397436	0.245955	0.227564
3.08	0.974359	0.262821	0.405128	0.248366	0.237179
3.09	0.974359	0.266026	0.407692	0.24918	0.240385
3.1	0.974359	0.275641	0.415385	0.251656	0.25
3.11	0.974359	0.282051	0.420513	0.253333	0.25641
3.12	0.974359	0.291667	0.428205	0.255892	0.266026
3.13	0.974359	0.298077	0.433333	0.257627	0.272436
3.15	0.974359	0.307692	0.441026	0.260274	0.282051
3.16	0.974359	0.314103	0.446154	0.262069	0.288462
3.17	0.961538	0.326923	0.453846	0.263158	0.288462
3.18	0.961538	0.342949	0.466667	0.267857	0.304487
3.19	0.961538	0.349359	0.471795	0.269784	0.310897
3.21	0.948718	0.362179	0.479487	0.271062	0.310897
3.22	0.948718	0.365385	0.482051	0.272059	0.314103
3.23	0.948718	0.371795	0.487179	0.274074	0.320513
3.24	0.948718	0.384615	0.497436	0.278195	0.333333
3.25	0.948718	0.387821	0.5	0.279245	0.336538
3.26	0.948718	0.394231	0.505128	0.281369	0.342949
3.27	0.948718	0.400641	0.510256	0.283525	0.349359
3.28	0.948718	0.403846	0.512821	0.284615	0.352564
3.29	0.935897	0.407051	0.512821	0.282946	0.342949
3.35	0.935897	0.419872	0.523077	0.287402	0.355769
3.37	0.935897	0.423077	0.525641	0.288538	0.358974
3.4	0.923077	0.432692	0.530769	0.289157	0.355769
3.41	0.923077	0.435897	0.533333	0.290323	0.358974
3.42	0.923077	0.439103	0.535897	0.291498	0.362179
3.43	0.923077	0.451923	0.546154	0.296296	0.375
3.44	0.923077	0.455128	0.548718	0.297521	0.378205
3.45	0.923077	0.458333	0.551282	0.298755	0.38141
3.47	0.923077	0.467949	0.558974	0.302521	0.391026
3.48	0.910256	0.477564	0.564103	0.303419	0.387821
3.49	0.910256	0.49359	0.576923	0.310044	0.403846
3.5	0.910256	0.496795	0.579487	0.311404	0.407051
3.51	0.910256	0.50641	0.587179	0.315556	0.416667
3.52	0.910256	0.519231	0.597436	0.321267	0.429487
3.53	0.910256	0.525641	0.602564	0.324201	0.435897
3.54	0.897436	0.532051	0.605128	0.324074	0.429487
3.55	0.897436	0.535256	0.607692	0.325581	0.432692
3.57	0.897436	0.541667	0.612821	0.328638	0.439103
3.58	0.897436	0.544872	0.615385	0.330189	0.442308
3.6	0.884615	0.554487	0.620513	0.331731	0.439103
3.61	0.884615	0.564103	0.628205	0.336585	0.448718
3.62	0.884615	0.567308	0.630769	0.338235	0.451923
3.63	0.858974	0.573718	0.630769	0.335	0.432692
3.64	0.858974	0.580128	0.635897	0.338384	0.439103
3.65	0.858974	0.586538	0.641026	0.341837	0.445513
3.67	0.858974	0.592949	0.646154	0.345361	0.451923
3.68	0.846154	0.599359	0.648718	0.34555	0.445513
3.69	0.833333	0.621795	0.664103	0.355191	0.455128
3.7	0.833333	0.625	0.666667	0.357143	0.458333
3.71	0.820513	0.641026	0.676923	0.363636	0.461538
3.72	0.820513	0.647436	0.682051	0.367816	0.467949
3.73	0.820513	0.653846	0.687179	0.372093	0.474359
3.74	0.807692	0.657051	0.687179	0.370588	0.464744
3.75	0.794872	0.666667	0.692308	0.373494	0.461538
3.76	0.794872	0.676282	0.7	0.380368	0.471154
3.77	0.794872	0.692308	0.712821	0.392405	0.487179
3.78	0.794872	0.698718	0.717949	0.397436	0.49359
3.79	0.794872	0.701923	0.720513	0.4	0.496795
3.8	0.794872	0.708333	0.725641	0.405229	0.503205
3.81	0.782051	0.711538	0.725641	0.403974	0.49359
3.82	0.782051	0.724359	0.735897	0.414966	0.50641
3.83	0.782051	0.733974	0.74359	0.423611	0.516026
3.84	0.782051	0.74359	0.751282	0.432624	0.525641
3.85	0.769231	0.746795	0.751282	0.431655	0.516026
3.87	0.769231	0.75641	0.758974	0.441176	0.525641
3.88	0.75641	0.762821	0.761538	0.443609	0.519231
3.9	0.74359	0.766026	0.761538	0.442748	0.509615
3.91	0.74359	0.772436	0.766667	0.449612	0.516026
3.92	0.74359	0.775641	0.769231	0.453125	0.519231
3.93	0.730769	0.785256	0.774359	0.459677	0.516026
3.94	0.730769	0.791667	0.779487	0.467213	0.522436
3.95	0.730769	0.804487	0.789744	0.483051	0.535256
3.96	0.730769	0.820513	0.802564	0.504425	0.551282
3.97	0.730769	0.826923	0.807692	0.513514	0.557692
3.98	0.730769	0.830128	0.810256	0.518182	0.560897
3.99	0.705128	0.836538	0.810256	0.518868	0.541667
4	0.692308	0.839744	0.810256	0.519231	0.532051
4.01	0.692308	0.846154	0.815385	0.529412	0.538462
4.03	0.679487	0.849359	0.815385	0.53	0.528846
4.04	0.653846	0.852564	0.812821	0.525773	0.50641
4.05	0.653846	0.855769	0.815385	0.53125	0.509615
4.07	0.653846	0.865385	0.823077	0.548387	0.519231
4.08	0.628205	0.86859	0.820513	0.544444	0.496795
4.1	0.615385	0.86859	0.817949	0.539326	0.483974
4.11	0.589744	0.871795	0.815385	0.534884	0.461538
4.12	0.576923	0.871795	0.812821	0.529412	0.448718
4.13	0.564103	0.875	0.812821	0.53012	0.439103
4.14	0.551282	0.884615	0.817949	0.544304	0.435897
4.15	0.551282	0.891026	0.823077	0.558442	0.442308
4.17	0.538462	0.894231	0.823077	0.56	0.432692
4.18	0.538462	0.900641	0.828205	0.575342	0.439103
4.19	0.525641	0.900641	0.825641	0.569444	0.426282
4.2	0.5	0.903846	0.823077	0.565217	0.403846
4.21	0.5	0.907051	0.825641	0.573529	0.407051
4.22	0.474359	0.907051	0.820513	0.560606	0.38141
4.23	0.474359	0.910256	0.823077	0.569231	0.384615
4.25	0.474359	0.913462	0.825641	0.578125	0.387821
4.26	0.474359	0.916667	0.828205	0.587302	0.391026
4.27	0.461538	0.916667	0.825641	0.580645	0.378205
4.28	0.448718	0.923077	0.828205	0.59322	0.371795
4.29	0.448718	0.926282	0.830769	0.603448	0.375
4.3	0.435897	0.929487	0.830769	0.607143	0.365385
4.31	0.435897	0.935897	0.835897	0.62963	0.371795
4.32	0.435897	0.939103	0.838462	0.641509	0.375
4.34	0.435897	0.945513	0.84359	0.666667	0.38141
4.36	0.423077	0.945513	0.841026	0.66	0.36859
4.37	0.423077	0.951923	0.846154	0.6875	0.375
4.38	0.410256	0.951923	0.84359	0.680851	0.362179
4.4	0.397436	0.958333	0.846154	0.704545	0.355769
4.41	0.371795	0.958333	0.841026	0.690476	0.330128
4.42	0.358974	0.958333	0.838462	0.682927	0.317308
4.43	0.333333	0.958333	0.833333	0.666667	0.291667
4.45	0.307692	0.958333	0.828205	0.648649	0.266026
4.46	0.294872	0.958333	0.825641	0.638889	0.253205
4.47	0.282051	0.958333	0.823077	0.628571	0.240385
4.49	0.269231	0.958333	0.820513	0.617647	0.227564
4.53	0.25641	0.958333	0.817949	0.606061	0.214744
4.54	0.24359	0.958333	0.815385	0.59375	0.201923
4.55	0.230769	0.961538	0.815385	0.6	0.192308
4.57	0.217949	0.961538	0.812821	0.586207	0.179487
4.58	0.217949	0.964744	0.815385	0.607143	0.182692
4.6	0.205128	0.964744	0.812821	0.592593	0.169872
4.61	0.205128	0.971154	0.817949	0.64	0.176282
4.62	0.192308	0.971154	0.815385	0.625	0.163462
4.65	0.179487	0.971154	0.812821	0.608696	0.150641
4.66	0.166667	0.974359	0.812821	0.619048	0.141026
4.67	0.153846	0.974359	0.810256	0.6	0.128205
4.69	0.141026	0.977564	0.810256	0.611111	0.11859
4.7	0.128205	0.977564	0.807692	0.588235	0.105769
4.71	0.128205	0.980769	0.810256	0.625	0.108974
4.73	0.128205	0.983974	0.812821	0.666667	0.112179
4.74	0.102564	0.987179	0.810256	0.666667	0.0897436
4.75	0.0897436	0.990385	0.810256	0.7	0.0801282
4.77	0.0769231	0.990385	0.807692	0.666667	0.0673077
4.83	0.0641026	0.990385	0.805128	0.625	0.0544872
4.88	0.0512821	0.990385	0.802564	0.571429	0.0416667
4.9	0.0384615	0.990385	0.8	0.5	0.0288462
4.99	0.0384615	0.99359	0.802564	0.6	0.0320513
5.06	0.025641	0.99359	0.8	0.5	0.0192308
5.09	0.0128205	0.99359	0.797436	0.333333	0.00641026
5.17	0.0128205	0.996795	0.8	0.5	0.00961538
5.3	0	0.996795	0.797436	0	-0.00320513
Inf	0	1	0.8		0
